# Supplementary material for: Rich-Club Phenomenon in the Interactome of P. falciparum—Artifact or Signature of a Parasitic Life Style?
Source: PLoS One. 2007 Mar 28;2(3):e335. doi: 10.1371/journal.pone.0000335 (PMC1829176; doi:10.1371/journal.pone.0000335)
Supplement: Table S1 — Protein interactions in P. falciparum. This file contains all the protein interactions in P. falciparum used in this study. (0.84 MB XLS) [file pone.0000335.s001.xls]

## Sheet: plasmo_combined.ppi_annotated
protein 1	human ortholog(s)	in secretome (s)	description	protein 2	human ortholog(s)	in secretome (s)	description	in experim. ppi (e)	in conserved ppi (i)
PFC0595c	ENSG00000119414		serine/threonine protein phosphatase, putative	MAL13P1.338	ENSG00000104852		u1 small nuclear ribonucleoprotein, putative		i
PFC0595c	ENSG00000119414		serine/threonine protein phosphatase, putative	PF14_0053	ENSG00000048392		ribonucleotide reductase small subunit		i
PFC0595c	ENSG00000119414		serine/threonine protein phosphatase, putative	PF07_0102	ENSG00000089289				i
PFC0595c	ENSG00000119414		serine/threonine protein phosphatase, putative	PF11_0095	ENSG00000125821		hypothetical protein, conserved		i
PFC0595c	ENSG00000119414		serine/threonine protein phosphatase, putative	PFI0735c			NADH dehydrogenase, putative		i
PFC0595c	ENSG00000119414		serine/threonine protein phosphatase, putative	PFB0210c	ENSG00000117394		monosaccharide transporter, putative		i
PFC0595c	ENSG00000119414		serine/threonine protein phosphatase, putative	PF11_0377	ENSG00000100181		casein kinase 1		i
PFC0595c	ENSG00000119414		serine/threonine protein phosphatase, putative	PFD0865c	ENSG00000189229		cdc2-related protein kinase 1		i
PFC0595c	ENSG00000119414		serine/threonine protein phosphatase, putative	PF13_0061	ENSG00000165629		ATP synthase gamma chain, mitochondrial precursor, putative		i
PFC0165w			hypothetical protein, conserved	PF14_0096			hypothetical protein	e
PFL1975c	ENSG00000136709		hypothetical protein, conserved	PF14_0183	ENSG00000178105		RNA helicase, putative		i
PFL1975c	ENSG00000136709		hypothetical protein, conserved	PFL2105c	ENSG00000185141				i
PFL1975c	ENSG00000136709		hypothetical protein, conserved	PFE1320w			hypothetical protein		i
PFL1975c	ENSG00000136709		hypothetical protein, conserved	PF14_0364	ENSG00000119203		cleavage and polyadenylation specifity factor protein, putative		i
PFL1975c	ENSG00000136709		hypothetical protein, conserved	PF11_0331	ENSG00000120438		t-complex protein 1, alpha subunit, putative		i
PFL1975c	ENSG00000136709		hypothetical protein, conserved	PFC0285c	ENSG00000166226		T-complex protein beta subunit, putative		i
PFL1975c	ENSG00000136709		hypothetical protein, conserved	MAL6P1.172	ENSG00000115421				i
PFL1975c	ENSG00000136709		hypothetical protein, conserved	PFC0900w	ENSG00000150753		T-complex protein 1 epsilon subunit, putative		i
PFL1975c	ENSG00000136709		hypothetical protein, conserved	MAL6P1.90	ENSG00000146731				i
PF11_0303	ENSG00000163636		26S proteasome regulatory complex subunit, putative	PF13_0345	ENSG00000145020		aminomethyltransferase, mitochondrial precursor		i
PF11_0303	ENSG00000163636		26S proteasome regulatory complex subunit, putative	MAL13P1.190	ENSG00000108344		proteasome regulatory component, putative		i
PF11_0303	ENSG00000163636		26S proteasome regulatory complex subunit, putative	PFC0520w	ENSG00000099341		26S proteasome regulatory subunit S14, putative		i
PF11_0303	ENSG00000163636		26S proteasome regulatory complex subunit, putative	PFI0290c	ENSG00000184432		beta subunit of coatomer complex, putative		i
PF11_0303	ENSG00000163636		26S proteasome regulatory complex subunit, putative	PF14_0025	ENSG00000166200		proteosome subunit, putative		i
PF11_0303	ENSG00000163636		26S proteasome regulatory complex subunit, putative	PF10_0174	ENSG00000197170		26s proteasome subunit p55, putative		i
PF11_0303	ENSG00000163636		26S proteasome regulatory complex subunit, putative	PF14_0676	ENSG00000126067		20S proteasome beta 4 subunit, putative		i
PF11_0303	ENSG00000163636		26S proteasome regulatory complex subunit, putative	PF13_0063	ENSG00000161057		26S proteasome regulatory subunit 7, putative		i
PF11_0303	ENSG00000163636		26S proteasome regulatory complex subunit, putative	PFD0665c	ENSG00000013275		26s proteasome aaa-ATPase subunit Rpt3, putative		i
MAL7P1.132			hypothetical protein	PF14_0294	ENSG00000181085		mitogen-activated protein kinase 1	e
PF10_0165	ENSG00000062822		DNA polymerase delta catalytic subunit	PFC0340w	ENSG00000106628		DNA polymerase delta small subunit, putative		i
MAL7P1.134				PF10_0114	ENSG00000179262		DNA repair protein RAD23, putative	e
PFE0915c	ENSG00000008018		proteasome subunit beta type 1	PF14_0676	ENSG00000126067		20S proteasome beta 4 subunit, putative		i
PFE0915c	ENSG00000008018		proteasome subunit beta type 1	PFC0785c	ENSG00000110801		proteasome regulatory protein, putative		i
PFE0915c	ENSG00000008018		proteasome subunit beta type 1	PFI0925w	ENSG00000001084		gamma-glutamylcysteine synthetase	e
PFE0915c	ENSG00000008018		proteasome subunit beta type 1	PF14_0615	ENSG00000159720		ATP synthase (C/AC39) subunit, putative		i
PFE0915c	ENSG00000008018		proteasome subunit beta type 1	PF10_0174	ENSG00000197170		26s proteasome subunit p55, putative		i
PFI0820c	ENSG00000135486|ENSG00000139675|ENSG00000197029|ENSG00000187999|ENSG00000170144|ENSG00000106232		RNA-binding protein, putative	PFI0820c	ENSG00000135486|ENSG00000139675|ENSG00000197029|ENSG00000187999|ENSG00000170144|ENSG00000106232		RNA-binding protein, putative	e
PFI0820c	ENSG00000135486|ENSG00000139675|ENSG00000197029|ENSG00000187999|ENSG00000170144|ENSG00000106232		RNA-binding protein, putative	PF10_0057	ENSG00000005007				i
PFI0820c	ENSG00000135486|ENSG00000139675|ENSG00000197029|ENSG00000187999|ENSG00000170144|ENSG00000106232		RNA-binding protein, putative	PFL1550w	ENSG00000091140		lipoamide dehydrogenase		i
MAL6P1.282	ENSG00000116752			PF10_0327	ENSG00000096401		Myb2 protein		i
MAL13P1.206	ENSG00000168575		phosphate transporter, putative	PF14_0627	ENSG00000149273		ribosomal protein S3, putative		i
MAL13P1.206	ENSG00000168575		phosphate transporter, putative	PFB0230c				e
MAL13P1.206	ENSG00000168575		phosphate transporter, putative	PF14_0059			hypothetical protein	e
MAL13P1.206	ENSG00000168575		phosphate transporter, putative	PF07_0105			exonuclease i, putative	e
MAL13P1.206	ENSG00000168575		phosphate transporter, putative	PF10_0143	ENSG00000108264		transcriptional activator ADA2, putative	e
MAL13P1.206	ENSG00000168575		phosphate transporter, putative	PFC0760c			hypothetical protein	e
MAL13P1.206	ENSG00000168575		phosphate transporter, putative	PF11_0142	ENSG00000135018|ENSG00000188021		hypothetical protein, conserved	e
MAL13P1.206	ENSG00000168575		phosphate transporter, putative	PF10_0212				e
MAL13P1.206	ENSG00000168575		phosphate transporter, putative	PFC0120w			Cytoadherence linked asexual protein, CLAG	e
MAL13P1.206	ENSG00000168575		phosphate transporter, putative	PF14_0678			exported protein 2	e
MAL13P1.206	ENSG00000168575		phosphate transporter, putative	PFI0830c				e
MAL13P1.206	ENSG00000168575		phosphate transporter, putative	PFD1155w			erythrocyte binding antigen, putative	e
MAL13P1.206	ENSG00000168575		phosphate transporter, putative	PF13_0197			Merozoite Surface Protein 7 precursor, MSP7	e
MAL13P1.202				PFL1480w	ENSG00000157020			e
MAL13P1.202				PF08_0129	ENSG00000138814		protein phosphatase, putative	e
MAL13P1.202				PF11_0507	ENSG00000173230		antigen 332, putative	e
MAL13P1.202				PF11_0035		s		e
MAL13P1.202				PF07_0106				e
MAL13P1.202				PFE1590w				e
MAL13P1.202				PF10_0322	ENSG00000142920		S-adenosylmethionine decarboxylase-ornithine decarboxylase	e
MAL13P1.202				PFB0190c				e
MAL13P1.202				PFI1475w				e
MAL13P1.202				PFC0435w	ENSG00000176597	s	hypothetical protein	e
MAL13P1.202				MAL13P1.202				e
MAL13P1.202				PF10_0350				e
MAL13P1.202				PFC0405c				e
MAL13P1.202				PFL0315c				e
MAL13P1.202				MAL7P1.155			hypothetical protein	e
PF10_0208	ENSG00000101337		hypothetical protein, conserved	PF13_0124			hypothetical protein, conserved		i
PF10_0208	ENSG00000101337		hypothetical protein, conserved	PF11_0052		s	hypothetical protein		i
PF13_0156	ENSG00000136930		proteasome subunit beta type 7 precursor, putative	MAL8P1.142	ENSG00000159377		proteasome beta-subunit		i
PF13_0156	ENSG00000136930		proteasome subunit beta type 7 precursor, putative	MAL6P1.88	ENSG00000106588				i
PF13_0156	ENSG00000136930		proteasome subunit beta type 7 precursor, putative	PFA0400c	ENSG00000108294		beta3 proteasome subunit, putative		i
PF13_0156	ENSG00000136930		proteasome subunit beta type 7 precursor, putative	PFI1545c	ENSG00000142507		proteasome precursor, putative		i
PF10_0206				MAL13P1.122			hypothetical protein	e
PF10_0205			hypothetical protein	PFI0970c	ENSG00000164830			e
PF13_0152	ENSG00000124523		transcriptional regulatory protein sir2 homologue, putative	PF13_0152	ENSG00000124523		transcriptional regulatory protein sir2 homologue, putative		i
MAL8P1.104	ENSG00000155508		hypothetical protein	PFE0375w	ENSG00000144580		cell differentiation protein rcd1, putative		i
MAL8P1.104	ENSG00000155508		hypothetical protein	PFE1590w				e
MAL8P1.104	ENSG00000155508		hypothetical protein	PFC0850c	ENSG00000174840		hypothetical protein		i
MAL8P1.104	ENSG00000155508		hypothetical protein	PF13_0065	ENSG00000114573		vacuolar ATP synthase, catalytic subunit a		i
MAL8P1.104	ENSG00000155508		hypothetical protein	PFA0430c				e
MAL8P1.104	ENSG00000155508		hypothetical protein	PFL0350c				e
MAL8P1.104	ENSG00000155508		hypothetical protein	PF14_0366	ENSG00000198056		small subunit DNA primase		i
MAL8P1.104	ENSG00000155508		hypothetical protein	PFL0275w			hypothetical protein	e
MAL8P1.104	ENSG00000155508		hypothetical protein	MAL7P1.171		s		e
MAL8P1.104	ENSG00000155508		hypothetical protein	PF08_0034			histone acetyltransferase Gcn5, putative	e
MAL8P1.104	ENSG00000155508		hypothetical protein	PFB0760w			hypothetical protein	e
MAL8P1.104	ENSG00000155508		hypothetical protein	PFL0815w	ENSG00000105821		DNA-binding chaperone, putative	e
MAL8P1.104	ENSG00000155508		hypothetical protein	PFC0915w	ENSG00000110367		ATP-dependent RNA helicase, putative		i
MAL8P1.104	ENSG00000155508		hypothetical protein	PFF0590c				e
MAL8P1.104	ENSG00000155508		hypothetical protein	MAL8P1.104	ENSG00000155508		hypothetical protein	e
MAL8P1.104	ENSG00000155508		hypothetical protein	PFD0590c	ENSG00000101868		DNA polymerase alpha		i
MAL8P1.104	ENSG00000155508		hypothetical protein	PF14_0602	ENSG00000014138		DNA polymerase alpha subunit, putative		i
MAL8P1.104	ENSG00000155508		hypothetical protein	PF11_0241			hypothetical protein	e
MAL8P1.104	ENSG00000155508		hypothetical protein	PFE0130c				e
MAL8P1.104	ENSG00000155508		hypothetical protein	PFI0225w			hypothetical protein	e
MAL8P1.104	ENSG00000155508		hypothetical protein	PFI0530c	ENSG00000146143		DNA primase, large subunit, putative		i
MAL8P1.104	ENSG00000155508		hypothetical protein	PF08_0060			asparagine-rich antigen	e
MAL8P1.104	ENSG00000155508		hypothetical protein	PF14_0334			NAD(P)H-dependent glutamate synthase, putative	e
MAL8P1.104	ENSG00000155508		hypothetical protein	PF14_0431	ENSG00000176444		serine/threonine kinase-1		i
PFD0795w				PFE1250w	ENSG00000151726		long-chain fatty acid CoA ligase, putative	e
PF10_0200	ENSG00000135372		hypothetical protein, conserved	PF11_0105	ENSG00000112578				i
PF10_0200	ENSG00000135372		hypothetical protein, conserved	PFD0455w	ENSG00000164934		ribosomal processing protein, putative		i
PF10_0200	ENSG00000135372		hypothetical protein, conserved	PF08_0130	ENSG00000160220		wd repeat protein, putative		i
PF10_0200	ENSG00000135372		hypothetical protein, conserved	PF11_0463	ENSG00000181789		coat protein, gamma subunit, putative		i
PF10_0200	ENSG00000135372		hypothetical protein, conserved	PFD0865c	ENSG00000189229		cdc2-related protein kinase 1		i
PF10_0200	ENSG00000135372		hypothetical protein, conserved	PF07_0092	ENSG00000007816				i
PF13_0139			hypothetical protein	PFF1365c			hypothetical protein	e
PFI0975c				PFA0125c				e
PFI0975c				PF08_0003				e
PFI0975c				PF14_0569				e
PFI0975c				PF13_0307				e
PFI0975c				PF11_0252				e
PFI0975c				PF10_0296				e
PFI0975c				PFA0630c		s		e
PF10_0169	ENSG00000140650		phosphomannomutase, putative	PF14_0055	ENSG00000170727		hypothetical protein, conserved		i
PF10_0169	ENSG00000140650		phosphomannomutase, putative	PF11_0056					i
PF13_0014	ENSG00000171863		40S ribosomal protein S7 homologue, putative	PF14_0269	ENSG00000176261		hypothetical protein, conserved		i
PF13_0014	ENSG00000171863		40S ribosomal protein S7 homologue, putative	PFA0525w	ENSG00000137947		transcription initiation factor TFIIB, putative		i
PF13_0014	ENSG00000171863		40S ribosomal protein S7 homologue, putative	PF07_0065	ENSG00000164756		zinc transporter, putative		i
MAL13P1.190	ENSG00000108344		proteasome regulatory component, putative	PF14_0676	ENSG00000126067		20S proteasome beta 4 subunit, putative		i
MAL13P1.190	ENSG00000108344		proteasome regulatory component, putative	PFC0520w	ENSG00000099341		26S proteasome regulatory subunit S14, putative		i
MAL13P1.190	ENSG00000108344		proteasome regulatory component, putative	PF11_0445	ENSG00000171453		DNA-directed RNA polymerase I, putative		i
MAL13P1.190	ENSG00000108344		proteasome regulatory component, putative	PF10_0174	ENSG00000197170		26s proteasome subunit p55, putative		i
MAL13P1.193			hypothetical protein	PFI1610c				e
MAL13P1.193			hypothetical protein	PFL1110c	ENSG00000108946		cAMP-dependent protein kinase regulatory subunit, putative	e
MAL13P1.193			hypothetical protein	PFF0800w				e
MAL13P1.193			hypothetical protein	PFC0435w	ENSG00000176597	s	hypothetical protein	e
MAL13P1.193			hypothetical protein	PFF0200c				e
MAL13P1.193			hypothetical protein	PF07_0020	ENSG00000101654		hypothetical protein	e
MAL13P1.193			hypothetical protein	MAL13P1.103				e
MAL13P1.193			hypothetical protein	PF10_0266	ENSG00000124383			e
MAL13P1.193			hypothetical protein	PF08_0020	ENSG00000110344		hypothetical protein	e
MAL13P1.193			hypothetical protein	PFD0785c				e
MAL13P1.193			hypothetical protein	PF07_0042	ENSG00000144674			e
MAL13P1.193			hypothetical protein	PF11_0347				e
MAL13P1.193			hypothetical protein	PFE0065w			skeleton binding protein	e
PFL0075w	ENSG00000115254		XPA binding protein 1, putative	PFE0540w	ENSG00000144451		WD-repeat potein, putative		i
PFL0075w	ENSG00000115254		XPA binding protein 1, putative	MAL7P1.26	ENSG00000172315		O-sialoglycoprotein endopeptidase, putative		i
PFL0075w	ENSG00000115254		XPA binding protein 1, putative	PFC0595c	ENSG00000119414		serine/threonine protein phosphatase, putative		i
PFL0075w	ENSG00000115254		XPA binding protein 1, putative	PF13_0261	ENSG00000111231		ATP binding protein, putative		i
PFL0075w	ENSG00000115254		XPA binding protein 1, putative	PFI0865w	ENSG00000142751		hypothetical protein, conserved		i
PFE0870w	ENSG00000092201		transcriptional regulator, putative	PF14_0144	ENSG00000111880		mRNA capping enzyme, putative		i
PFE0870w	ENSG00000092201		transcriptional regulator, putative	PF14_0393	ENSG00000149136		structure specific recognition protein, putative		i
PFE0870w	ENSG00000092201		transcriptional regulator, putative	PF10_0114	ENSG00000179262		DNA repair protein RAD23, putative		i
PFE0870w	ENSG00000092201		transcriptional regulator, putative	PF11_0048			casein kinase II beta chain, putative		i
PFE0870w	ENSG00000092201		transcriptional regulator, putative	PFE0520c	ENSG00000184428		topoisomerase I		i
PFE0870w	ENSG00000092201		transcriptional regulator, putative	PF13_0232	ENSG00000111968		Casein kinase II regulatory subunit, putative		i
PFE0870w	ENSG00000092201		transcriptional regulator, putative	PF11_0096	ENSG00000101266		casein kinase II, alpha subunit, putative		i
PFE0870w	ENSG00000092201		transcriptional regulator, putative	PF11_0255			hypothetical protein		i
PFE0870w	ENSG00000092201		transcriptional regulator, putative	PFD0590c	ENSG00000101868		DNA polymerase alpha		i
PFE0870w	ENSG00000092201		transcriptional regulator, putative	MAL6P1.249	ENSG00000188486				i
PF13_0019			sodium/hydrogen exchanger, putative	MAL13P1.167	ENSG00000166562		signal peptidase, putative		i
PF13_0019			sodium/hydrogen exchanger, putative	PF11_0298	ENSG00000142892		GPI8p transamidase		i
PF13_0019			sodium/hydrogen exchanger, putative	PFA0455c	ENSG00000170522		integral membrane protein, GNS1/SUR4 family, putative		i
PF11_0267				MAL7P1.162	ENSG00000197102		dynein heavy chain, putative		i
PF11_0267				MAL13P1.105	ENSG00000137713				i
PF11_0267				MAL13P1.279	ENSG00000123374		cell division control protein 2 homolog		i
PF11_0267				PF11_0267					i
PF11_0267				PF14_0142	ENSG00000172531|ENSG00000186298		serine/threonine protein phosphatase, putative		i
PF14_0346	ENSG00000185532		cGMP-dependent protein kinase 1, beta isozyme, putative	PF08_0019	ENSG00000164087		guanine nucleotide-binding protein, putative		i
PF14_0346	ENSG00000185532		cGMP-dependent protein kinase 1, beta isozyme, putative	PF14_0627	ENSG00000149273		ribosomal protein S3, putative		i
PF14_0344				PF14_0633				e
PF14_0344				PFD0225w				e
PF14_0344				PFL1525c			pre-mRNA splicing factor RNA helicase, putative	e
PF14_0344				PFL2505c			hypothetical protein	e
PF14_0344				PFL2410w			hypothetical protein	e
PF14_0344				PFI0930c	ENSG00000119335		Nucleosome assembly protein	e
PF14_0344				PFA0110w		s	ring-infected erythrocyte surface antigen precursor	e
PF14_0344				PFI1475w				e
PF14_0344				PF11_0396	ENSG00000138032		Protein phosphatase 2C	e
PF14_0344				PF08_0055	ENSG00000136718		u3 small nucleolar ribonucleoprotein protein	e
PF14_0344				PFB0340c			cysteine protease, putative	e
PF14_0344				MAL8P1.23	ENSG00000108854		ubiquitin-protein ligase 1, putative	e
PF08_0115			hypothetical protein	PFL1750c				e
PF08_0115			hypothetical protein	PFD0265w	ENSG00000174231		pre-mRNA splicing factor, putative		i
PF08_0115			hypothetical protein	PFI1335w			hypothetical protein	e
PF13_0042	ENSG00000163877		fork head domain protein, putative	PFL2235w	ENSG00000137656				i
PF13_0042	ENSG00000163877		fork head domain protein, putative	PF08_0087	ENSG00000025800		importin alpha, putative		i
PF13_0042	ENSG00000163877		fork head domain protein, putative	PFE0450w	ENSG00000113810		chromosome condensation protein, putative		i
PF13_0042	ENSG00000163877		fork head domain protein, putative	PF13_0179	ENSG00000196305		isoleucine--tRNA ligase, putative		i
PF14_0343				PFB0880w	ENSG00000143653		hypothetical protein, conserved	e
PF08_0059	ENSG00000169567		protein kinase c inhibitor-like protein, putative	PF14_0343				e
PF08_0058				PF08_0137			hypothetical protein	e
PF08_0058				PFD0265w	ENSG00000174231		pre-mRNA splicing factor, putative	e
PF14_0276	ENSG00000137547		ribosomal protein L15, putative	PF07_0015					i
PF14_0276	ENSG00000137547		ribosomal protein L15, putative	PF11_0359	ENSG00000095139		coatomer delta subunit, putative		i
MAL13P1.295				PFE0440w				e
MAL13P1.295				PFL0185c	ENSG00000187109		nucleosome assembly protein 1, putative	e
MAL13P1.295				PFA0475c	ENSG00000124541			e
MAL13P1.295				PFE1245w			zinc finger protein, putative	e
MAL13P1.295				PFI1475w				e
MAL13P1.295				PF14_0735			hypothetical protein	e
MAL13P1.295				MAL8P1.113				e
PF08_0054	ENSG00000109971		heat shock 70 kDa protein	MAL6P1.88	ENSG00000106588				i
PF08_0054	ENSG00000109971		heat shock 70 kDa protein	PFD0515w	ENSG00000130713		exosome complex exonuclease rrp4, putative		i
PF08_0054	ENSG00000109971		heat shock 70 kDa protein	PF07_0023	ENSG00000166508		DNA replication licensing factor mcm7 homologue, putative	e
PF08_0054	ENSG00000109971		heat shock 70 kDa protein	PF14_0359	ENSG00000086061		hypothetical protein, conserved		i
PF08_0054	ENSG00000109971		heat shock 70 kDa protein	PF11_0358	ENSG00000125630		DNA-directed RNA polymerase, beta subunit, putative		i
PF08_0054	ENSG00000109971		heat shock 70 kDa protein	PF14_0197				e
PF08_0054	ENSG00000109971		heat shock 70 kDa protein	PF14_0726			hypothetical protein	e
PF08_0054	ENSG00000109971		heat shock 70 kDa protein	PF08_0069	ENSG00000108424		importin beta, putative		i
PF08_0054	ENSG00000109971		heat shock 70 kDa protein	PF11_0244			hypothetical protein		i
PF08_0054	ENSG00000109971		heat shock 70 kDa protein	PFC0350c	ENSG00000135624		T-complex protein eta subunit, putative	e
PF08_0054	ENSG00000109971		heat shock 70 kDa protein	PFB0715w	ENSG00000047315		DNA-directed RNA polymerase II second largest subunit, putative		i
PF08_0054	ENSG00000109971		heat shock 70 kDa protein	PFD0900w				e
PF08_0054	ENSG00000109971		heat shock 70 kDa protein	PFE1405c	ENSG00000104408			e
PF08_0054	ENSG00000109971		heat shock 70 kDa protein	PFB0090c		s	hypothetical protein, conserved		i
PF14_0463			chloroquine resistance marker protein	PFL0635c				e
PF14_0463			chloroquine resistance marker protein	PF13_0286	ENSG00000108592		methyltransferase, putative	e
PF14_0463			chloroquine resistance marker protein	PFL1865w				e
PF14_0463			chloroquine resistance marker protein	PF11_0507	ENSG00000173230		antigen 332, putative	e
PF14_0463			chloroquine resistance marker protein	MAL7P1.19			hypothetical protein	e
PF14_0463			chloroquine resistance marker protein	PFL1385c				e
PF14_0463			chloroquine resistance marker protein	MAL13P1.193			hypothetical protein	e
PF14_0463			chloroquine resistance marker protein	PF13_0203				e
PF14_0463			chloroquine resistance marker protein	PF14_0059			hypothetical protein	e
PF14_0463			chloroquine resistance marker protein	PF14_0608	ENSG00000163159			e
PF14_0463			chloroquine resistance marker protein	PF11_0341			hypothetical protein	e
PF14_0463			chloroquine resistance marker protein	PF11_0156	ENSG00000112739		hypothetical protein	e
PF14_0463			chloroquine resistance marker protein	PFB0115w				e
PF14_0463			chloroquine resistance marker protein	PF07_0122	ENSG00000113460			e
PF14_0463			chloroquine resistance marker protein	PF14_0678			exported protein 2	e
PF14_0463			chloroquine resistance marker protein	PF08_0083				e
PF14_0463			chloroquine resistance marker protein	PF07_0067	ENSG00000198301			e
PF14_0463			chloroquine resistance marker protein	PF13_0265			hypothetical protein	e
PF14_0463			chloroquine resistance marker protein	PFF1370w			P. falciparum PK4 protein kinase	e
PF14_0463			chloroquine resistance marker protein	PFC0125w	ENSG00000135776		ABC transporter, putative	e
PF14_0463			chloroquine resistance marker protein	MAL8P1.23	ENSG00000108854		ubiquitin-protein ligase 1, putative	e
PF14_0461				PFL2430c	ENSG00000119718		eukaryotic translation initiation factor 2b, subunit 2, putative	e
PF14_0461				MAL6P1.193	ENSG00000168066				i
PF14_0461				MAL13P1.338	ENSG00000104852		u1 small nuclear ribonucleoprotein, putative		i
PF14_0461				PF14_0587	ENSG00000087365		hypothetical protein		i
PF14_0461				PFI1695c	ENSG00000077312		small nuclear ribonucleoprotein (snRNP), putative		i
PF14_0461				PF11_0255			hypothetical protein		i
PF14_0461				PFC0370w				e
PF14_0277	ENSG00000129083		coatamer protein, beta subunit, putative	PFC0890w	ENSG00000155878		vesicle transport protein, putative		i
PF14_0277	ENSG00000129083		coatamer protein, beta subunit, putative	PF08_0120			hypothetical protein		i
PF14_0277	ENSG00000129083		coatamer protein, beta subunit, putative	PFI0290c	ENSG00000184432		beta subunit of coatomer complex, putative		i
PF14_0277	ENSG00000129083		coatamer protein, beta subunit, putative	PF11_0359	ENSG00000095139		coatomer delta subunit, putative		i
PF14_0277	ENSG00000129083		coatamer protein, beta subunit, putative	PF14_0276	ENSG00000137547		ribosomal protein L15, putative		i
PF14_0277	ENSG00000129083		coatamer protein, beta subunit, putative	MAL6P1.70	ENSG00000122218				i
PF14_0277	ENSG00000129083		coatamer protein, beta subunit, putative	PF10_0357				e
PFL0850w	ENSG00000164162		anaphase promoting complex subunit 10	PF13_0344	ENSG00000124217		UBA/THIF-type NAD/FAD binding protein, putative		i
PF14_0632	ENSG00000173692		26S proteasome subunit, putative	PF14_0676	ENSG00000126067		20S proteasome beta 4 subunit, putative		i
PF14_0632	ENSG00000173692		26S proteasome subunit, putative	PFF1415c			DNAJ domain protein, putative	e
PF11_0105	ENSG00000112578			PFD0455w	ENSG00000164934		ribosomal processing protein, putative		i
PF11_0105	ENSG00000112578			PFD0975w	ENSG00000058729		ROI kinase-like protein		i
PFD0070c		s	RIFIN	PF10_0160		s	3.8 protein	e
PFD0070c		s	RIFIN	PF11_0127			hypothetical protein	e
PFI1350c	ENSG00000146425			MAL6P1.231	ENSG00000131373				i
PFI1350c	ENSG00000146425			PFL2305w	ENSG00000087995		hypothetical protein, conserved		i
PFI1350c	ENSG00000146425			PF13_0349	ENSG00000121054		nucleoside diphosphate kinase b; putative		i
PF07_0112	ENSG00000143106		proteasome subunit alpha type 5, putative	PF14_0676	ENSG00000126067		20S proteasome beta 4 subunit, putative		i
PF07_0112	ENSG00000143106		proteasome subunit alpha type 5, putative	PFC0560c				e
PF07_0112	ENSG00000143106		proteasome subunit alpha type 5, putative	PF14_0323	ENSG00000160014|ENSG00000143933		calmodulin		i
PF07_0112	ENSG00000143106		proteasome subunit alpha type 5, putative	PF14_0614			hypothetical protein	e
PF07_0112	ENSG00000143106		proteasome subunit alpha type 5, putative	PFC0745c	ENSG00000100567		proteasome component C8, putative		i
PF07_0121	ENSG00000169251			PF10_0148	ENSG00000105248				i
PF07_0121	ENSG00000169251			PF10_0057	ENSG00000005007				i
PF07_0117	ENSG00000134001		eukaryotic translation initiation factor 2 alpha subunit, putative	PFC0635c	ENSG00000135930		translation initiation factor E4, putative		i
PF07_0117	ENSG00000134001		eukaryotic translation initiation factor 2 alpha subunit, putative	PF14_0142	ENSG00000172531|ENSG00000186298		serine/threonine protein phosphatase, putative		i
PF07_0117	ENSG00000134001		eukaryotic translation initiation factor 2 alpha subunit, putative	PF10_0103	ENSG00000125977		eukaryotic translation initiation factor 2, beta, putative		i
PF07_0117	ENSG00000134001		eukaryotic translation initiation factor 2 alpha subunit, putative	PFD1070w	ENSG00000141543		eukaryotic initiation factor, putative		i
PF07_0117	ENSG00000134001		eukaryotic translation initiation factor 2 alpha subunit, putative	PF14_0104	ENSG00000130741		eukaryotic translation initiation factor 2 gamma subunit, putative		i
PF07_0117	ENSG00000134001		eukaryotic translation initiation factor 2 alpha subunit, putative	PF08_0086	ENSG00000131013		hypothetical protein, conserved		i
PF07_0117	ENSG00000134001		eukaryotic translation initiation factor 2 alpha subunit, putative	PFL0675c					i
PFE1030c			phosphomethylpyrimidine kinase, putative	PF08_0094	ENSG00000055130		cullin-like protein, putative		i
PF07_0115			integral membrane protein, putative	PFC0550w	ENSG00000071537				i
PF10_0039				MAL13P1.45					i
PF10_0039				PF10_0039					i
PF10_0039				PFC0370w				e
MAL13P1.338	ENSG00000104852		u1 small nuclear ribonucleoprotein, putative	PFI0510c			hypothetical protein		i
MAL13P1.338	ENSG00000104852		u1 small nuclear ribonucleoprotein, putative	PF11_0105	ENSG00000112578				i
MAL13P1.338	ENSG00000104852		u1 small nuclear ribonucleoprotein, putative	PF14_0147	ENSG00000196365		ATP-dependent protease, putative		i
MAL13P1.338	ENSG00000104852		u1 small nuclear ribonucleoprotein, putative	MAL8P1.48	ENSG00000143977		small nuclear ribonucleoprotein, putative		i
MAL13P1.338	ENSG00000104852		u1 small nuclear ribonucleoprotein, putative	PF10_0057	ENSG00000005007				i
MAL13P1.338	ENSG00000104852		u1 small nuclear ribonucleoprotein, putative	PFD0750w	ENSG00000114503		nuclear cap-binding protein, putative		i
MAL13P1.338	ENSG00000104852		u1 small nuclear ribonucleoprotein, putative	MAL6P1.119	ENSG00000088205				i
PF13_0124			hypothetical protein, conserved	MAL6P1.77	ENSG00000143324				i
PF14_0140				PF14_0140				e
MAL13P1.333				PF11_0048			casein kinase II beta chain, putative		i
MAL13P1.333				PF11_0096	ENSG00000101266		casein kinase II, alpha subunit, putative		i
MAL13P1.333				PF13_0232	ENSG00000111968		Casein kinase II regulatory subunit, putative		i
MAL13P1.333				PFL2440w			DNA repair protein rhp16, putative		i
MAL13P1.336				PFC0315c				e
MAL13P1.336				PF11_0259	ENSG00000179041		hypothetical protein	e
MAL13P1.336				PF11_0477			CCAAT-box DNA binding protein subunit B	e
MAL13P1.336				PF10_0075			asparagine-rich antigen	e
MAL13P1.336				PFD0080c		s		e
MAL13P1.336				PF10_0348				e
MAL13P1.336				PFB0115w				e
MAL13P1.336				PF14_0487				e
MAL13P1.336				PFD0475c	ENSG00000132383			e
MAL13P1.336				PF08_0034			histone acetyltransferase Gcn5, putative	e
MAL13P1.336				PF14_0329			hypothetical protein, conserved	e
MAL13P1.336				PFL2100w	ENSG00000166971		hypothetical protein	e
MAL13P1.336				PFB0380c			hypothetical protein	e
MAL13P1.336				PFD0950w	ENSG00000099901		ran binding protein 1	e
MAL13P1.336				PF11_0049			hypothetical protein, conserved	e
MAL13P1.336				PFF0590c				e
MAL13P1.336				PF14_0499				e
MAL13P1.336				PF14_0493	ENSG00000137642		sortilin, putative	e
MAL13P1.336				MAL13P1.336				e
MAL13P1.336				PF11_0156	ENSG00000112739		hypothetical protein	e
MAL13P1.336				PFL1745c			clustered-asparagine-rich protein	e
MAL13P1.336				PFD0665c	ENSG00000013275		26s proteasome aaa-ATPase subunit Rpt3, putative	e
MAL13P1.337	ENSG00000113558			PF07_0029	ENSG00000080824		heat shock protein 86		i
MAL13P1.337	ENSG00000113558			PFC0845c	ENSG00000100387		ubiquitin--protein ligase, putative		i
MAL13P1.337	ENSG00000113558			PF13_0122			cyclophilin, putative	e
MAL13P1.337	ENSG00000113558			PFD0100c				e
MAL13P1.337	ENSG00000113558			PF10_0114	ENSG00000179262		DNA repair protein RAD23, putative	e
MAL13P1.337	ENSG00000113558			PF13_0227	ENSG00000100554		vacuolar ATP synthase subunit D, putative		i
MAL13P1.337	ENSG00000113558			PFL2460w	ENSG00000110880		coronin		i
MAL13P1.337	ENSG00000113558			PFD0305c	ENSG00000147416		vacuolar ATP synthase subunit b		i
MAL13P1.337	ENSG00000113558			PFI0355c	ENSG00000166855		ATP-dependent heat shock protein, putative	e
MAL13P1.337	ENSG00000113558			PFI1670c	ENSG00000131100		vacuolar ATP synthase subunit E, putative		i
MAL13P1.337	ENSG00000113558			PF08_0094	ENSG00000055130		cullin-like protein, putative		i
MAL13P1.337	ENSG00000113558			PF08_0060			asparagine-rich antigen	e
MAL13P1.337	ENSG00000113558			PF14_0486	ENSG00000167658		elongation factor 2		i
MAL13P1.337	ENSG00000113558			PFI1590c	ENSG00000124207			e
MAL13P1.337	ENSG00000113558			PF13_0065	ENSG00000114573		vacuolar ATP synthase, catalytic subunit a		i
PF13_0349	ENSG00000121054		nucleoside diphosphate kinase b; putative	PF10_0148	ENSG00000105248				i
PF13_0349	ENSG00000121054		nucleoside diphosphate kinase b; putative	PF11_0061	ENSG00000197914|ENSG00000197238|ENSG00000198339|ENSG00000158406|ENSG00000198327|ENSG00000198518|ENSG00000188987|ENSG00000197061|ENSG00000124529|ENSG00000197837|ENSG00000182217|ENSG00000183941|ENSG00000198558		histone H4, putative		i
PF13_0349	ENSG00000121054		nucleoside diphosphate kinase b; putative	PF11_0358	ENSG00000125630		DNA-directed RNA polymerase, beta subunit, putative		i
PF13_0349	ENSG00000121054		nucleoside diphosphate kinase b; putative	PF08_0069	ENSG00000108424		importin beta, putative		i
PF13_0349	ENSG00000121054		nucleoside diphosphate kinase b; putative	PF13_0349	ENSG00000121054		nucleoside diphosphate kinase b; putative		i
PFC0745c	ENSG00000100567		proteasome component C8, putative	PF14_0676	ENSG00000126067		20S proteasome beta 4 subunit, putative		i
PF14_0585	ENSG00000197303|ENSG00000160516		ribosomal protein S28e, putative	PF14_0585	ENSG00000197303|ENSG00000160516		ribosomal protein S28e, putative		i
PF14_0585	ENSG00000197303|ENSG00000160516		ribosomal protein S28e, putative	PF11_0357			hypothetical protein		i
PFL2005w	ENSG00000049541		replication factor c subunit 4	PF13_0229	ENSG00000122729		IRP-like protein		i
PFL2005w	ENSG00000049541		replication factor c subunit 4	PF13_0257			glutamate--tRNA ligase		i
PFL2005w	ENSG00000049541		replication factor c subunit 4	PFL0670c	ENSG00000136628		Bi-functional aminoacyl-tRNA synthetase, putative		i
PFL2005w	ENSG00000049541		replication factor c subunit 4	PF14_0602	ENSG00000014138		DNA polymerase alpha subunit, putative		i
PFL2005w	ENSG00000049541		replication factor c subunit 4	PF14_0601	ENSG00000111445		replication factor C3		i
PFL0700w			hypothetical protein	PF14_0618				e
PFL0700w			hypothetical protein	PF10_0310				e
PF14_0635	ENSG00000132603		hypothetical protein, conserved	PF11_0305	ENSG00000111641				i
PF14_0635	ENSG00000132603		hypothetical protein, conserved	PF10_0278	ENSG00000197498		hypothetical protein, conserved		i
PFB0830w	ENSG00000197728|ENSG00000196656		Ribosomal protein S26e, putative	PFA0315w					i
MAL6P1.281	ENSG00000108298			PFL0660w	ENSG00000088986		dynein light chain 1, putative		i
MAL6P1.281	ENSG00000108298			PFB0265c	ENSG00000134899		DNA repair endonuclease, putative		i
PFI0320w	ENSG00000081181|ENSG00000118520		hypothetical protein	MAL6P1.201	ENSG00000133706				i
PFI0320w	ENSG00000081181|ENSG00000118520		hypothetical protein	PF13_0141	ENSG00000166796		L-lactate dehydrogenase		i
PFI0320w	ENSG00000081181|ENSG00000118520		hypothetical protein	PFI0320w	ENSG00000081181|ENSG00000118520		hypothetical protein		i
PFI0320w	ENSG00000081181|ENSG00000118520		hypothetical protein	PF10_0245	ENSG00000198380		glucosamine--fructose-6-phosphate aminotransferase, putative		i
PF14_0587	ENSG00000087365		hypothetical protein	MAL13P1.39				e
PF14_0587	ENSG00000087365		hypothetical protein	PFC0375c	ENSG00000115524				i
PF14_0587	ENSG00000087365		hypothetical protein	PFI0475w	ENSG00000100028		small nuclear ribonucleoprotein (snRNP), putative		i
PF14_0587	ENSG00000087365		hypothetical protein	MAL6P1.226	ENSG00000104897				i
PF14_0587	ENSG00000087365		hypothetical protein	MAL8P1.48	ENSG00000143977		small nuclear ribonucleoprotein, putative		i
PF14_0587	ENSG00000087365		hypothetical protein	MAL13P1.312				e
PF14_0587	ENSG00000087365		hypothetical protein	PFC0100c	ENSG00000171566		regulatory protein, putative		i
PF14_0587	ENSG00000087365		hypothetical protein	PF11_0280	ENSG00000139343		small nuclear ribonucleoprotein F, putative		i
PF14_0587	ENSG00000087365		hypothetical protein	PFL1680w	ENSG00000189091		splicing factor 3b, subunit 3, 130kD, putative		i
PF14_0587	ENSG00000087365		hypothetical protein	PFD0180c	ENSG00000176102		CGI-201 protein, short form		i
chrBLOB_004295.gen_2				MAL7P1.170		s		e
chrBLOB_004295.gen_2				PFF0480w				e
MAL6P1.160	ENSG00000067225			PF14_0518	ENSG00000136003		nifU protein, putative		i
PF11_0035		s		PFL2100w	ENSG00000166971		hypothetical protein	e
PF13_0087	ENSG00000166166		hypothetical protein, conserved	MAL8P1.76	ENSG00000100206		meiotic recombination protein dmc1-like protein		i
PF13_0087	ENSG00000166166		hypothetical protein, conserved	PFI0625c			hypothetical protein		i
PF13_0268	ENSG00000198782		ribosomal protein L17, putative	PF14_0194	ENSG00000143368		spliceosome-associated protein, putative		i
PF13_0268	ENSG00000198782		ribosomal protein L17, putative	PF07_0098	ENSG00000166847		dynactin 4, putative		i
PF13_0268	ENSG00000198782		ribosomal protein L17, putative	PFC0290w	ENSG00000186468		40S ribosomal protein S23, putative		i
PFD0665c	ENSG00000013275		26s proteasome aaa-ATPase subunit Rpt3, putative	PFI0630w	ENSG00000103035				i
PFD0665c	ENSG00000013275		26s proteasome aaa-ATPase subunit Rpt3, putative	PF10_0174	ENSG00000197170		26s proteasome subunit p55, putative		i
PFD0665c	ENSG00000013275		26s proteasome aaa-ATPase subunit Rpt3, putative	MAL6P1.61	ENSG00000113522				i
PFD0665c	ENSG00000013275		26s proteasome aaa-ATPase subunit Rpt3, putative	PF13_0033	ENSG00000100519		26S proteasome regulatory subunit, putative		i
PFD0665c	ENSG00000013275		26s proteasome aaa-ATPase subunit Rpt3, putative	MAL13P1.190	ENSG00000108344		proteasome regulatory component, putative		i
PFD0665c	ENSG00000013275		26s proteasome aaa-ATPase subunit Rpt3, putative	PF14_0601	ENSG00000111445		replication factor C3		i
PFD0665c	ENSG00000013275		26s proteasome aaa-ATPase subunit Rpt3, putative	PFC0520w	ENSG00000099341		26S proteasome regulatory subunit S14, putative		i
PFD0665c	ENSG00000013275		26s proteasome aaa-ATPase subunit Rpt3, putative	PF10_0298	ENSG00000185627		26S proteasome subunit, putative		i
PFD0665c	ENSG00000013275		26s proteasome aaa-ATPase subunit Rpt3, putative	MAL7P1.26	ENSG00000172315		O-sialoglycoprotein endopeptidase, putative		i
PFD0665c	ENSG00000013275		26s proteasome aaa-ATPase subunit Rpt3, putative	MAL13P1.42			hypothetical protein	e
PFD0665c	ENSG00000013275		26s proteasome aaa-ATPase subunit Rpt3, putative	PFI1650w	ENSG00000104884		DNA excision-repair helicase, putative		i
PFD0665c	ENSG00000013275		26s proteasome aaa-ATPase subunit Rpt3, putative	PFI0290c	ENSG00000184432		beta subunit of coatomer complex, putative		i
PFD0665c	ENSG00000013275		26s proteasome aaa-ATPase subunit Rpt3, putative	MAL8P1.125	ENSG00000134684		tyrosyl-tRNA synthetase, putative	e
PFD0665c	ENSG00000013275		26s proteasome aaa-ATPase subunit Rpt3, putative	PF14_0676	ENSG00000126067		20S proteasome beta 4 subunit, putative		i
PFD0665c	ENSG00000013275		26s proteasome aaa-ATPase subunit Rpt3, putative	PFF0700c			60S ribosomal protein L19, putative	e
PFD0665c	ENSG00000013275		26s proteasome aaa-ATPase subunit Rpt3, putative	PFE1195w	ENSG00000065150		karyopherin beta		i
PFD0665c	ENSG00000013275		26s proteasome aaa-ATPase subunit Rpt3, putative	PF11_0087	ENSG00000051180		Rad51 homolog, putative		i
PFD0665c	ENSG00000013275		26s proteasome aaa-ATPase subunit Rpt3, putative	PFL2005w	ENSG00000049541		replication factor c subunit 4		i
PFD0665c	ENSG00000013275		26s proteasome aaa-ATPase subunit Rpt3, putative	MAL8P1.29				e
PFD0665c	ENSG00000013275		26s proteasome aaa-ATPase subunit Rpt3, putative	PFL0210c	ENSG00000132507		eukaryotic initiation factor 5a, putative		i
PFD0665c	ENSG00000013275		26s proteasome aaa-ATPase subunit Rpt3, putative	PFL2175w	ENSG00000130725		ubiquitin-conjugating enzyme e2, putative		i
PFD0665c	ENSG00000013275		26s proteasome aaa-ATPase subunit Rpt3, putative	PFD0665c	ENSG00000013275		26s proteasome aaa-ATPase subunit Rpt3, putative		i
PF11_0317	ENSG00000072501		structural maintenance of chromosome protein, putative	PF11_0317	ENSG00000072501		structural maintenance of chromosome protein, putative		i
PF11_0317	ENSG00000072501		structural maintenance of chromosome protein, putative	MAL6P1.264					i
PF11_0317	ENSG00000072501		structural maintenance of chromosome protein, putative	MAL6P1.61	ENSG00000113522				i
PFI0415c	ENSG00000068438			MAL13P1.168	ENSG00000165996				i
PF10_0111	ENSG00000100804		20S proteasome beta subunit, putative	MAL8P1.142	ENSG00000159377		proteasome beta-subunit		i
PF10_0111	ENSG00000100804		20S proteasome beta subunit, putative	PFI1545c	ENSG00000142507		proteasome precursor, putative		i
PF10_0111	ENSG00000100804		20S proteasome beta subunit, putative	PF11_0477			CCAAT-box DNA binding protein subunit B	e
PF10_0111	ENSG00000100804		20S proteasome beta subunit, putative	PFL2095w	ENSG00000173812|ENSG00000114784		Translation initiation factor SUI1, putative		i
PF10_0111	ENSG00000100804		20S proteasome beta subunit, putative	PFA0400c	ENSG00000108294		beta3 proteasome subunit, putative		i
PF10_0111	ENSG00000100804		20S proteasome beta subunit, putative	PFL2310w	ENSG00000086589		hypothetical protein, conserved		i
PF10_0111	ENSG00000100804		20S proteasome beta subunit, putative	PF14_0676	ENSG00000126067		20S proteasome beta 4 subunit, putative		i
PF10_0111	ENSG00000100804		20S proteasome beta subunit, putative	PF14_0270			ribosomal protein L15, putative	e
PF10_0111	ENSG00000100804		20S proteasome beta subunit, putative	PF11_0245	ENSG00000189369		translation elongation factor EF-1, subunit alpha, putative	e
PF10_0111	ENSG00000100804		20S proteasome beta subunit, putative	PF13_0086				e
PF10_0111	ENSG00000100804		20S proteasome beta subunit, putative	MAL6P1.88	ENSG00000106588				i
PF10_0111	ENSG00000100804		20S proteasome beta subunit, putative	PF11_0255			hypothetical protein		i
PF10_0111	ENSG00000100804		20S proteasome beta subunit, putative	PFB0145c				e
PF10_0111	ENSG00000100804		20S proteasome beta subunit, putative	PF10_0174	ENSG00000197170		26s proteasome subunit p55, putative		i
PF11_0218			hypothetical protein	PFL1205c				e
PF11_0218			hypothetical protein	PF07_0106				e
PF11_0218			hypothetical protein	PF14_0102			rhoptry-associated protein 1	e
PF11_0218			hypothetical protein	PFF1370w			P. falciparum PK4 protein kinase	e
PF11_0218			hypothetical protein	PF11_0156	ENSG00000112739		hypothetical protein	e
chr6_000064.gen_10				chrBLOB_004295.gen_2				e
chr6_000064.gen_10				MAL7P1.20			peptide chain release factor, putative	e
chr6_000064.gen_10				PFC1045c	ENSG00000146530			e
chr6_000064.gen_10				PF14_0649				e
chr6_000064.gen_10				PF11_0342				e
chr6_000064.gen_10				PFF1185w			iswi protein homologue	e
PF10_0115			QF122 antigen	PFD0835c	ENSG00000168924		hypothetical protein	e
PF10_0115			QF122 antigen	PF07_0029	ENSG00000080824		heat shock protein 86	e
PF10_0115			QF122 antigen	PFL0390c				e
PF10_0115			QF122 antigen	PFL0445w			hypothetical protein	e
PF10_0115			QF122 antigen	PFC0270w				e
PF10_0115			QF122 antigen	PF14_0032				e
PF10_0115			QF122 antigen	PFD0320c				e
PF10_0115			QF122 antigen	PFF1050w			nascent polypeptide associated complex alpha chain, putative	e
PF10_0115			QF122 antigen	PF07_0126				e
PF10_0115			QF122 antigen	PF11_0418			hypothetical protein	e
PF10_0115			QF122 antigen	PF14_0344				e
PF10_0115			QF122 antigen	PFA0375c	ENSG00000165186		patched family protein, putative	e
PF10_0115			QF122 antigen	PF14_0343				e
PF10_0115			QF122 antigen	PF13_0165			hypothetical protein	e
PF10_0115			QF122 antigen	PF14_0499				e
PF10_0115			QF122 antigen	PF14_0443			centrin, putative	e
PF10_0115			QF122 antigen	MAL7P1.109				e
PF10_0115			QF122 antigen	PFE0750c			hypothetical protein, conserved	e
PF10_0114	ENSG00000179262		DNA repair protein RAD23, putative	PF10_0114	ENSG00000179262		DNA repair protein RAD23, putative		i
PF10_0114	ENSG00000179262		DNA repair protein RAD23, putative	PFD0355c					i
PF10_0114	ENSG00000179262		DNA repair protein RAD23, putative	PF14_0706	ENSG00000173959			e
PF10_0114	ENSG00000179262		DNA repair protein RAD23, putative	PFI0630w	ENSG00000103035				i
PF10_0114	ENSG00000179262		DNA repair protein RAD23, putative	PFE0305w	ENSG00000182521		transcription initiation factor TFiid, TATA-binding protein		i
PF10_0114	ENSG00000179262		DNA repair protein RAD23, putative	PFL0585w	ENSG00000150991		PfpUB Plasmodium falciparum polyubiquitin	e	i
PF10_0114	ENSG00000179262		DNA repair protein RAD23, putative	PF13_0156	ENSG00000136930		proteasome subunit beta type 7 precursor, putative		i
PF10_0114	ENSG00000179262		DNA repair protein RAD23, putative	PF10_0369	ENSG00000163161		helicase, putative		i
PF10_0114	ENSG00000179262		DNA repair protein RAD23, putative	PFB0260w	ENSG00000175166		proteasome 26S regulatory subunit, putative		i
PF10_0114	ENSG00000179262		DNA repair protein RAD23, putative	MAL13P1.190	ENSG00000108344		proteasome regulatory component, putative		i
PF10_0114	ENSG00000179262		DNA repair protein RAD23, putative	PFC0520w	ENSG00000099341		26S proteasome regulatory subunit S14, putative		i
PF10_0114	ENSG00000179262		DNA repair protein RAD23, putative	PF10_0298	ENSG00000185627		26S proteasome subunit, putative		i
PF10_0114	ENSG00000179262		DNA repair protein RAD23, putative	PFL2125c	ENSG00000137349				i
PF10_0114	ENSG00000179262		DNA repair protein RAD23, putative	PF14_0138				e
PF10_0114	ENSG00000179262		DNA repair protein RAD23, putative	MAL7P1.173		s		e
PF10_0114	ENSG00000179262		DNA repair protein RAD23, putative	MAL13P1.45					i
PF10_0114	ENSG00000179262		DNA repair protein RAD23, putative	PFF0530w			transketolase, putative	e
PF10_0114	ENSG00000179262		DNA repair protein RAD23, putative	PF14_0090	ENSG00000198031				i
PF10_0114	ENSG00000179262		DNA repair protein RAD23, putative	PF14_0676	ENSG00000126067		20S proteasome beta 4 subunit, putative		i
PF10_0114	ENSG00000179262		DNA repair protein RAD23, putative	PF14_0746		s		e
PF10_0114	ENSG00000179262		DNA repair protein RAD23, putative	PFC1020c	ENSG00000145425		40S ribosomal protein S3A, putative		i
PF10_0114	ENSG00000179262		DNA repair protein RAD23, putative	PF13_0063	ENSG00000161057		26S proteasome regulatory subunit 7, putative		i
PF10_0114	ENSG00000179262		DNA repair protein RAD23, putative	PFL2345c	ENSG00000087191		tat-binding protein homolog		i
PF10_0114	ENSG00000179262		DNA repair protein RAD23, putative	PF14_0632	ENSG00000173692		26S proteasome subunit, putative		i
PF10_0114	ENSG00000179262		DNA repair protein RAD23, putative	PF14_0392			Ser/Thr protein kinase, putative	e
PF10_0114	ENSG00000179262		DNA repair protein RAD23, putative	PFE0290c				e
PF10_0114	ENSG00000179262		DNA repair protein RAD23, putative	PFF0220w				e
PF10_0114	ENSG00000179262		DNA repair protein RAD23, putative	PF14_0025	ENSG00000166200		proteosome subunit, putative		i
PF10_0114	ENSG00000179262		DNA repair protein RAD23, putative	PFC0805w	ENSG00000181222		DNA-directed RNA polymerase II, putative		i
PF10_0114	ENSG00000179262		DNA repair protein RAD23, putative	PFD0665c	ENSG00000013275		26s proteasome aaa-ATPase subunit Rpt3, putative		i
PFI1085w				PFI1610c				e
PFI1085w				PFD0080c		s		e
PFI1085w				PFD0765w			RING finger protein, putative	e
MAL8P1.125	ENSG00000134684		tyrosyl-tRNA synthetase, putative	MAL6P1.281	ENSG00000108298				i
PF11_0217	ENSG00000188818		hypothetical protein	PFD0330w					i
PFC0920w	ENSG00000164032		histone H2A variant, putative	PFL2440w			DNA repair protein rhp16, putative		i
PFL2440w			DNA repair protein rhp16, putative	PF14_0075		s	plasmepsin, putative		i
PFL2440w			DNA repair protein rhp16, putative	PFE0270c	ENSG00000116062		DNA repair protein, putative		i
PFL2440w			DNA repair protein rhp16, putative	PFI1670c	ENSG00000131100		vacuolar ATP synthase subunit E, putative		i
PFL2440w			DNA repair protein rhp16, putative	PFI0475w	ENSG00000100028		small nuclear ribonucleoprotein (snRNP), putative		i
PFL2440w			DNA repair protein rhp16, putative	PFI0910w	ENSG00000197299		DNA helicase, putative		i
PFL2440w			DNA repair protein rhp16, putative	PF13_0205	ENSG00000140105		tryptophan--tRNA ligase, putative		i
PFL2440w			DNA repair protein rhp16, putative	MAL8P1.122	ENSG00000173960				i
PFL2440w			DNA repair protein rhp16, putative	PF14_0520	ENSG00000142657		6-phosphogluconate dehydrogenase, decarboxylating, putative		i
PFL2440w			DNA repair protein rhp16, putative	PFI1695c	ENSG00000077312		small nuclear ribonucleoprotein (snRNP), putative		i
PFL2440w			DNA repair protein rhp16, putative	PF11_0061	ENSG00000197914|ENSG00000197238|ENSG00000198339|ENSG00000158406|ENSG00000198327|ENSG00000198518|ENSG00000188987|ENSG00000197061|ENSG00000124529|ENSG00000197837|ENSG00000182217|ENSG00000183941|ENSG00000198558		histone H4, putative		i
PFL2440w			DNA repair protein rhp16, putative	PF13_0155				e
PFL2440w			DNA repair protein rhp16, putative	MAL6P1.167	ENSG00000139988				i
PFF0805c			hypothetical protein	PF08_0054	ENSG00000109971		heat shock 70 kDa protein	e
PF11_0191	ENSG00000101361			PF08_0019	ENSG00000164087		guanine nucleotide-binding protein, putative		i
PF11_0191	ENSG00000101361			PF14_0183	ENSG00000178105		RNA helicase, putative		i
PF11_0191	ENSG00000101361			PF14_0174	ENSG00000130826		hypothetical protein, conserved		i
PF11_0191	ENSG00000101361			MAL13P1.170			hypothetical protein		i
PF11_0191	ENSG00000101361			PF14_0068	ENSG00000105202		fibrillarin, putative		i
PF11_0191	ENSG00000101361			PF08_0130	ENSG00000160220		wd repeat protein, putative		i
PF11_0191	ENSG00000101361			PF11_0305	ENSG00000111641				i
PF11_0191	ENSG00000101361			PFB0370c	ENSG00000111615				i
PF11_0191	ENSG00000101361			PF07_0092	ENSG00000007816				i
PF11_0191	ENSG00000101361			PF11_0393	ENSG00000167118		hypothetical protein, conserved		i
PF11_0191	ENSG00000101361			PF14_0316	ENSG00000077097		DNA topoisomerase II, putative		i
MAL7P1.81	ENSG00000084623		eukaryotic translation initiation factor 3 37.28 kDa subunit, putative	PFL0335c	ENSG00000100664		eukaryotic translation initiation factor 5, putative		i
MAL7P1.81	ENSG00000084623		eukaryotic translation initiation factor 3 37.28 kDa subunit, putative	PF11_0218			hypothetical protein	e
MAL7P1.81	ENSG00000084623		eukaryotic translation initiation factor 3 37.28 kDa subunit, putative	PFL2095w	ENSG00000173812|ENSG00000114784		Translation initiation factor SUI1, putative		i
MAL7P1.81	ENSG00000084623		eukaryotic translation initiation factor 3 37.28 kDa subunit, putative	MAL8P1.83			eukaryotic translation initiation factor, putative		i
MAL7P1.81	ENSG00000084623		eukaryotic translation initiation factor 3 37.28 kDa subunit, putative	PFI0290c	ENSG00000184432		beta subunit of coatomer complex, putative		i
MAL7P1.81	ENSG00000084623		eukaryotic translation initiation factor 3 37.28 kDa subunit, putative	MAL6P1.278	ENSG00000065057				i
MAL7P1.81	ENSG00000084623		eukaryotic translation initiation factor 3 37.28 kDa subunit, putative	PF14_0644			hypothetical protein	e
MAL7P1.81	ENSG00000084623		eukaryotic translation initiation factor 3 37.28 kDa subunit, putative	PFA0525w	ENSG00000137947		transcription initiation factor TFIIB, putative		i
MAL7P1.81	ENSG00000084623		eukaryotic translation initiation factor 3 37.28 kDa subunit, putative	PFE0885w	ENSG00000106263		eukaryotic translation initiation factor 3 subunit, putative		i
MAL7P1.81	ENSG00000084623		eukaryotic translation initiation factor 3 37.28 kDa subunit, putative	PFL0625c	ENSG00000107581		eukaryotic translation initiation factor 3 subunit 10, putative		i
MAL7P1.81	ENSG00000084623		eukaryotic translation initiation factor 3 37.28 kDa subunit, putative	PF07_0062			GTP-binding translation elongation factor tu family protein, putative	e
PF11_0193				PF11_0509		s	ring-infected erythrocyte surface antigen, putative	e
PF11_0193				PFD0685c	ENSG00000108055		chromosome associated protein, putative	e
PF11_0193				PFF0785w				e
PF13_0286	ENSG00000108592		methyltransferase, putative	PF10_0085	ENSG00000055044		nucleolar protein NOP5, putative		i
PF13_0286	ENSG00000108592		methyltransferase, putative	PF13_0254				e
PF13_0286	ENSG00000108592		methyltransferase, putative	PF14_0142	ENSG00000172531|ENSG00000186298		serine/threonine protein phosphatase, putative		i
PF13_0286	ENSG00000108592		methyltransferase, putative	PF14_0152				e
PF13_0286	ENSG00000108592		methyltransferase, putative	PF13_0106				e
PF13_0286	ENSG00000108592		methyltransferase, putative	PFL0350c				e
PF13_0286	ENSG00000108592		methyltransferase, putative	PF14_0068	ENSG00000105202		fibrillarin, putative		i
PF13_0286	ENSG00000108592		methyltransferase, putative	MAL8P1.103				e
PF13_0286	ENSG00000108592		methyltransferase, putative	PF11_0090	ENSG00000100029		hypothetical protein		i
PF13_0286	ENSG00000108592		methyltransferase, putative	PF10_0262			hypothetical protein	e
PF13_0286	ENSG00000108592		methyltransferase, putative	PFI1830c			erythrocyte membrane protein 1 (PfEMP1)	e
PF13_0286	ENSG00000108592		methyltransferase, putative	PF13_0132	ENSG00000129973		60S ribosomal protein L23a, putative	e
PF13_0286	ENSG00000108592		methyltransferase, putative	PF11_0115				e
PF13_0286	ENSG00000108592		methyltransferase, putative	PF10_0278	ENSG00000197498		hypothetical protein, conserved		i
PFB0680w			hypothetical protein	PFL0625c	ENSG00000107581		eukaryotic translation initiation factor 3 subunit 10, putative	e
PFB0680w			hypothetical protein	PF13_0050	ENSG00000176635			e
chr13_2000027				PF14_0587	ENSG00000087365		hypothetical protein	e
PF14_0644			hypothetical protein	PF14_0152				e
PF14_0644			hypothetical protein	PFB0280w				e
PF07_0067	ENSG00000198301			PF10_0278	ENSG00000197498		hypothetical protein, conserved		i
PF07_0067	ENSG00000198301			PF11_0090	ENSG00000100029		hypothetical protein		i
PF07_0067	ENSG00000198301			PF11_0471	ENSG00000073536				i
PF07_0067	ENSG00000198301			PF14_0221	ENSG00000134697		hypothetical protein, conserved		i
PF07_0067	ENSG00000198301			PF14_0261	ENSG00000170515		proliferation-associated protein 2g4, putative		i
PF07_0067	ENSG00000198301			PF14_0029			hypothetical protein	e
PF07_0067	ENSG00000198301			MAL6P1.296	ENSG00000107937				i
PF07_0067	ENSG00000198301			PF13_0178	ENSG00000126005		translation initiation factor 6, putative		i
PF07_0067	ENSG00000198301			PF14_0292	ENSG00000041802		hypothetical protein, conserved		i
PF07_0067	ENSG00000198301			PF14_0482	ENSG00000167978		hypothetical protein, conserved	e
PF07_0066			hypothetical protein	PFE1350c	ENSG00000177889		ubiquitin-conjugating enzyme, putative	e
PF07_0066			hypothetical protein	PF07_0082				e
PF14_0649				PFI0975c				e
PF14_0649				PFA0430c				e
PF14_0649				MAL7P1.170		s		e
PF14_0649				PF10_0242			hypothetical protein	e
PF14_0649				PFD0885c				e
PF14_0649				PF14_0735			hypothetical protein	e
PF14_0649				PF11_0302				e
PF14_0649				PFL0465c	ENSG00000171970		Zinc finger transcription factor (krox1)	e
PFC0975c	ENSG00000198618|ENSG00000196262		PFCYP19, cyclophilin, peptidyl-prolyl cis-trans isomerase	PF11_0061	ENSG00000197914|ENSG00000197238|ENSG00000198339|ENSG00000158406|ENSG00000198327|ENSG00000198518|ENSG00000188987|ENSG00000197061|ENSG00000124529|ENSG00000197837|ENSG00000182217|ENSG00000183941|ENSG00000198558		histone H4, putative		i
PFC0975c	ENSG00000198618|ENSG00000196262		PFCYP19, cyclophilin, peptidyl-prolyl cis-trans isomerase	PFB0160w	ENSG00000012061		ERCC1 nucleotide excision repair protein, putative		i
PFC0975c	ENSG00000198618|ENSG00000196262		PFCYP19, cyclophilin, peptidyl-prolyl cis-trans isomerase	PFL2095w	ENSG00000173812|ENSG00000114784		Translation initiation factor SUI1, putative		i
PFC0975c	ENSG00000198618|ENSG00000196262		PFCYP19, cyclophilin, peptidyl-prolyl cis-trans isomerase	PF13_0330	ENSG00000183207		ATP-dependent DNA helicase, putative		i
PFL1335w				PFL1335w				e
PFL1335w				PFI0265c				e
PF07_0062			GTP-binding translation elongation factor tu family protein, putative	PFB0310c		s	merozoite surface protein 4	e
PF07_0062			GTP-binding translation elongation factor tu family protein, putative	PFB0106c		s	hypothetical protein	e
PF07_0062			GTP-binding translation elongation factor tu family protein, putative	MAL8P1.144			hypothetical protein	e
PF07_0062			GTP-binding translation elongation factor tu family protein, putative	PF10_0091			hypothetical protein	e
PF07_0062			GTP-binding translation elongation factor tu family protein, putative	PFC0120w			Cytoadherence linked asexual protein, CLAG	e
PF07_0062			GTP-binding translation elongation factor tu family protein, putative	PF14_0046				e
PF07_0062			GTP-binding translation elongation factor tu family protein, putative	PFC0920w	ENSG00000164032		histone H2A variant, putative	e
PF07_0062			GTP-binding translation elongation factor tu family protein, putative	PF10_0077	ENSG00000100353		eukaryotic translation initiation factor 3 subunit 7, putative	e
PF07_0062			GTP-binding translation elongation factor tu family protein, putative	PF14_0541			V-type H(+)-translocating pyrophosphatase, putative	e
PF07_0062			GTP-binding translation elongation factor tu family protein, putative	PFE0185c	ENSG00000071082		60S ribosomal subunit protein L31, putative	e
PF07_0062			GTP-binding translation elongation factor tu family protein, putative	PF10_0272	ENSG00000100316		ribosomal protein L3, putative	e
PF07_0062			GTP-binding translation elongation factor tu family protein, putative	PF11_0168	ENSG00000196590		hypothetical protein	e
PF07_0062			GTP-binding translation elongation factor tu family protein, putative	PFL2400w				e
PF07_0062			GTP-binding translation elongation factor tu family protein, putative	PF07_0081		s	hypothetical protein	e
PF07_0062			GTP-binding translation elongation factor tu family protein, putative	PFB0680w			hypothetical protein	e
PFD0535w				PF14_0368	ENSG00000165672		2-Cys peroxiredoxin	e
PFD0535w				PFC0345w			hypothetical protein	e
PFL2520w				PFL1930w			hypothetical protein	e
PFL2520w				PF14_0344				e
PFL2520w				PFI1715w		s		e
PFL2520w				MAL13P1.202				e
PFL2520w				PF10_0217	ENSG00000116350		pre-mRNA splicing factor, putative	e
MAL6P1.65				MAL6P1.65					i
PF13_0082	ENSG00000086598		cop-coated vesicle membrane protein p24 precursor, putative	PFD1035w	ENSG00000149084	s	steroid dehydrogenase kik-i, putative		i
PF13_0082	ENSG00000086598		cop-coated vesicle membrane protein p24 precursor, putative	PFA0455c	ENSG00000170522		integral membrane protein, GNS1/SUR4 family, putative		i
PFB0295w	ENSG00000100357		adenylosuccinate lyase, putative	PFL2175w	ENSG00000130725		ubiquitin-conjugating enzyme e2, putative		i
PFD0475c	ENSG00000132383			PF08_0019	ENSG00000164087		guanine nucleotide-binding protein, putative		i
PFD0475c	ENSG00000132383			PFE0270c	ENSG00000116062		DNA repair protein, putative		i
PFD0475c	ENSG00000132383			PF10_0081	ENSG00000100764		26S proteasome regulatory subunit 4, putative		i
PFD0475c	ENSG00000132383			PF11_0071	ENSG00000175792		RuvB DNA helicase, putative		i
PFD0475c	ENSG00000132383			PF13_0229	ENSG00000122729		IRP-like protein		i
PFD0475c	ENSG00000132383			PF14_0254	ENSG00000095002		DNA mismatch repair protein Msh2p, putative		i
PFD0475c	ENSG00000132383			PF08_0069	ENSG00000108424		importin beta, putative		i
PFD0475c	ENSG00000132383			PF11_0087	ENSG00000051180		Rad51 homolog, putative		i
PFD0475c	ENSG00000132383			PF11_0315				e
PFD0475c	ENSG00000132383			PF14_0594				e
PFD0475c	ENSG00000132383			PFA0285c				e
PFD0475c	ENSG00000132383			PFI1105w	ENSG00000102144		Phosphoglycerate kinase		i
PFI1260c	ENSG00000196591		Histone deacetylase	PF11_0048			casein kinase II beta chain, putative		i
PFI1260c	ENSG00000196591		Histone deacetylase	PF14_0314	ENSG00000102054		chromatin assembly factor 1 p55 subunit, putative		i
PFI1260c	ENSG00000196591		Histone deacetylase	PFE0880c	ENSG00000077549		f-actin capping protein beta subunit, putative		i
PFI1260c	ENSG00000196591		Histone deacetylase	PFE0520c	ENSG00000184428		topoisomerase I		i
PFI1360c	ENSG00000149923		serine/threonine protein phosphatase, putative	PF07_0102	ENSG00000089289				i
PFI1360c	ENSG00000149923		serine/threonine protein phosphatase, putative	MAL13P1.105	ENSG00000137713				i
PFI1360c	ENSG00000149923		serine/threonine protein phosphatase, putative	PFI1130c	ENSG00000102978		DNA-directed RNA polymerase II, putative		i
PFI1360c	ENSG00000149923		serine/threonine protein phosphatase, putative	MAL13P1.326	ENSG00000066926		ferrochelatase, putative		i
PFI1360c	ENSG00000149923		serine/threonine protein phosphatase, putative	PF11_0445	ENSG00000171453		DNA-directed RNA polymerase I, putative		i
PF13_0153			hypothetical protein	PF14_0315			hypothetical protein	e
MAL13P1.63			Plasmodium falciparum asparagine-rich protein	PFI0495w				e
MAL13P1.63			Plasmodium falciparum asparagine-rich protein	MAL13P1.63			Plasmodium falciparum asparagine-rich protein	e
MAL13P1.63			Plasmodium falciparum asparagine-rich protein	PFF0590c				e
MAL13P1.63			Plasmodium falciparum asparagine-rich protein	PFB0760w			hypothetical protein	e
MAL13P1.63			Plasmodium falciparum asparagine-rich protein	PF14_0343				e
MAL13P1.63			Plasmodium falciparum asparagine-rich protein	PFD0665c	ENSG00000013275		26s proteasome aaa-ATPase subunit Rpt3, putative	e
MAL13P1.63			Plasmodium falciparum asparagine-rich protein	MAL8P1.23	ENSG00000108854		ubiquitin-protein ligase 1, putative	e
PFB0715w	ENSG00000047315		DNA-directed RNA polymerase II second largest subunit, putative	PF11_0087	ENSG00000051180		Rad51 homolog, putative		i
PFB0715w	ENSG00000047315		DNA-directed RNA polymerase II second largest subunit, putative	PF10_0269	ENSG00000168002		DNA-directed RNA polymerase II, putative		i
PFB0715w	ENSG00000047315		DNA-directed RNA polymerase II second largest subunit, putative	PF07_0027	ENSG00000177700		DNA-directed RNA polymerase 2 8.2 kDa polypeptide, putative		i
PFB0715w	ENSG00000047315		DNA-directed RNA polymerase II second largest subunit, putative	PF13_0341	ENSG00000099817		DNA-directed RNA polymerase 2, putative		i
MAL13P1.60			erythrocyte binding antigen 140	PFD0010w				e
MAL13P1.60			erythrocyte binding antigen 140	PFL1385c				e
MAL13P1.60			erythrocyte binding antigen 140	PF10_0242			hypothetical protein	e
MAL13P1.60			erythrocyte binding antigen 140	PF11_0259	ENSG00000179041		hypothetical protein	e
MAL13P1.60			erythrocyte binding antigen 140	PFC0265c				e
MAL13P1.60			erythrocyte binding antigen 140	PF10_0345			merozoite surface protein 3	e
PF13_0262	ENSG00000065427		lysine--tRNA ligase	MAL6P1.232	ENSG00000165280				i
PF13_0262	ENSG00000065427		lysine--tRNA ligase	PFL2275c	ENSG00000096060		70 kDa peptidylprolyl isomerase, putative		i
PFD0005w			erythrocyte membrane protein 1 (PfEMP1)	PFL2120w	ENSG00000164134			e
MAL13P1.69	ENSG00000169093		septum formation protein MAF homologue, putative	MAL13P1.69	ENSG00000169093		septum formation protein MAF homologue, putative		i
PFL2075c	ENSG00000146007		hypothetical protein, conserved	MAL6P1.281	ENSG00000108298				i
PFL2075c	ENSG00000146007		hypothetical protein, conserved	PFI0475w	ENSG00000100028		small nuclear ribonucleoprotein (snRNP), putative		i
PFL2075c	ENSG00000146007		hypothetical protein, conserved	PFL0460w	ENSG00000130332		u6 snRNA-associated Sm-like protein, putative		i
PFD0150w				PFE0840c				e
PFD0150w				PF11_0477			CCAAT-box DNA binding protein subunit B	e
PFD0150w				PF11_0278			hypothetical protein	e
PFD0150w				PF14_0700	ENSG00000125881		hypothetical protein, conserved	e
PFD0150w				PF11_0144				e
PFD0150w				PFA0110w		s	ring-infected erythrocyte surface antigen precursor	e
PFD0150w				PFD0665c	ENSG00000013275		26s proteasome aaa-ATPase subunit Rpt3, putative	e
MAL8P1.17	ENSG00000155660		disulfide isomerase precursor, putative	PFI1175c	ENSG00000100836		RNA-binding protein, putative		i
MAL8P1.17	ENSG00000155660		disulfide isomerase precursor, putative	PFC0430w				e
MAL8P1.17	ENSG00000155660		disulfide isomerase precursor, putative	PF14_0323	ENSG00000160014|ENSG00000143933		calmodulin	e
MAL8P1.17	ENSG00000155660		disulfide isomerase precursor, putative	PF14_0191				e
PF13_0016	ENSG00000156239		methyl transferase-like protein, putative	PF13_0326	ENSG00000172757		actin-depolymerizing factor, putative		i
PF13_0016	ENSG00000156239		methyl transferase-like protein, putative	PF14_0072	ENSG00000173113		hypothetical protein, conserved		i
MAL8P1.19	ENSG00000123064		hypothetical protein, conserved	PF11_0305	ENSG00000111641				i
MAL8P1.19	ENSG00000123064		hypothetical protein, conserved	PF13_0178	ENSG00000126005		translation initiation factor 6, putative		i
MAL8P1.19	ENSG00000123064		hypothetical protein, conserved	PF13_0092	ENSG00000102230			e
MAL8P1.19	ENSG00000123064		hypothetical protein, conserved	PF10_0278	ENSG00000197498		hypothetical protein, conserved		i
MAL8P1.19	ENSG00000123064		hypothetical protein, conserved	PF11_0090	ENSG00000100029		hypothetical protein		i
MAL8P1.18			hypothetical protein	PF14_0323	ENSG00000160014|ENSG00000143933		calmodulin	e
MAL8P1.18			hypothetical protein	PF11_0507	ENSG00000173230		antigen 332, putative	e
PFI1650w	ENSG00000104884		DNA excision-repair helicase, putative	PF13_0229	ENSG00000122729		IRP-like protein		i
PFI1650w	ENSG00000104884		DNA excision-repair helicase, putative	PFE0610c	ENSG00000020426		CDK-activating kinase assembly factor, putative		i
PFI1650w	ENSG00000104884		DNA excision-repair helicase, putative	PF11_0097	ENSG00000163541		succinyl-CoA synthetase alpha subunit, putative		i
PFI1650w	ENSG00000104884		DNA excision-repair helicase, putative	PF10_0369	ENSG00000163161		helicase, putative		i
PFI1650w	ENSG00000104884		DNA excision-repair helicase, putative	MAL13P1.76	ENSG00000145736		hypothetical protein		i
PFI1650w	ENSG00000104884		DNA excision-repair helicase, putative	PF13_0065	ENSG00000114573		vacuolar ATP synthase, catalytic subunit a		i
PFI1650w	ENSG00000104884		DNA excision-repair helicase, putative	PF13_0141	ENSG00000166796		L-lactate dehydrogenase		i
PFI1650w	ENSG00000104884		DNA excision-repair helicase, putative	PF13_0061	ENSG00000165629		ATP synthase gamma chain, mitochondrial precursor, putative		i
PF10_0066	ENSG00000115514		hypothetical protein	PF11_0056					i
PF11_0445	ENSG00000171453		DNA-directed RNA polymerase I, putative	PF07_0027	ENSG00000177700		DNA-directed RNA polymerase 2 8.2 kDa polypeptide, putative		i
PF11_0445	ENSG00000171453		DNA-directed RNA polymerase I, putative	MAL6P1.278	ENSG00000065057				i
PF11_0445	ENSG00000171453		DNA-directed RNA polymerase I, putative	PF13_0341	ENSG00000099817		DNA-directed RNA polymerase 2, putative		i
PF11_0445	ENSG00000171453		DNA-directed RNA polymerase I, putative	PF11_0058	ENSG00000100413		hypothetical protein, conserved		i
PF11_0445	ENSG00000171453		DNA-directed RNA polymerase I, putative	PFB0320c	ENSG00000165898		hypothetical protein, conserved		i
PF11_0445	ENSG00000171453		DNA-directed RNA polymerase I, putative	PF13_0141	ENSG00000166796		L-lactate dehydrogenase		i
PF11_0445	ENSG00000171453		DNA-directed RNA polymerase I, putative	PFL0665c	ENSG00000163882		RNA polymerase subunit 8c, putative		i
PF11_0445	ENSG00000171453		DNA-directed RNA polymerase I, putative	PF14_0104	ENSG00000130741		eukaryotic translation initiation factor 2 gamma subunit, putative		i
PF11_0445	ENSG00000171453		DNA-directed RNA polymerase I, putative	PF13_0257			glutamate--tRNA ligase		i
PF11_0445	ENSG00000171453		DNA-directed RNA polymerase I, putative	PF10_0245	ENSG00000198380		glucosamine--fructose-6-phosphate aminotransferase, putative		i
PF11_0445	ENSG00000171453		DNA-directed RNA polymerase I, putative	PF11_0358	ENSG00000125630		DNA-directed RNA polymerase, beta subunit, putative		i
PF11_0445	ENSG00000171453		DNA-directed RNA polymerase I, putative	PF14_0520	ENSG00000142657		6-phosphogluconate dehydrogenase, decarboxylating, putative		i
PF11_0445	ENSG00000171453		DNA-directed RNA polymerase I, putative	PF11_0061	ENSG00000197914|ENSG00000197238|ENSG00000198339|ENSG00000158406|ENSG00000198327|ENSG00000198518|ENSG00000188987|ENSG00000197061|ENSG00000124529|ENSG00000197837|ENSG00000182217|ENSG00000183941|ENSG00000198558		histone H4, putative		i
PF11_0445	ENSG00000171453		DNA-directed RNA polymerase I, putative	PFI1670c	ENSG00000131100		vacuolar ATP synthase subunit E, putative		i
PF11_0445	ENSG00000171453		DNA-directed RNA polymerase I, putative	PF14_0664	ENSG00000132142		biotin carboxylase subunit of acetyl CoA carboxylase, putative		i
PF11_0445	ENSG00000171453		DNA-directed RNA polymerase I, putative	MAL6P1.201	ENSG00000133706				i
PF11_0445	ENSG00000171453		DNA-directed RNA polymerase I, putative	PF13_0065	ENSG00000114573		vacuolar ATP synthase, catalytic subunit a		i
PF11_0445	ENSG00000171453		DNA-directed RNA polymerase I, putative	PF10_0203	ENSG00000143761		ADP-ribosylation factor		i
PF11_0445	ENSG00000171453		DNA-directed RNA polymerase I, putative	PF13_0179	ENSG00000196305		isoleucine--tRNA ligase, putative		i
PF11_0445	ENSG00000171453		DNA-directed RNA polymerase I, putative	PF13_0150	ENSG00000148606		DNA-directed RNA polymerase 3 largest subunit		i
PF11_0445	ENSG00000171453		DNA-directed RNA polymerase I, putative	PFL0330c	ENSG00000013503		DNA-directed RNA polymerase III subunit, putative		i
PF10_0063				PF10_0186			hypothetical protein	e
PF10_0063				PF14_0517	ENSG00000108039		peptidase, putative	e
PF10_0063				PFD0070c		s	RIFIN	e
PF10_0062	ENSG00000088038		hypothetical protein	PFE0305w	ENSG00000182521		transcription initiation factor TFiid, TATA-binding protein		i
PF10_0062	ENSG00000088038		hypothetical protein	PFE0540w	ENSG00000144451		WD-repeat potein, putative		i
PF10_0062	ENSG00000088038		hypothetical protein	PF11_0297			hypothetical protein		i
PF10_0062	ENSG00000088038		hypothetical protein	PFC0850c	ENSG00000174840		hypothetical protein		i
PF10_0062	ENSG00000088038		hypothetical protein	PF10_0062	ENSG00000088038		hypothetical protein		i
PF10_0060			hypothetical protein	PFE1050w	ENSG00000101444		adenosylhomocysteinase(S-adenosyl-L-homocystein e hydrolase)	e
PF10_0186			hypothetical protein	PFD0485w				e
PF10_0186			hypothetical protein	PFC0980c			mRNA capping enzyme	e
PF10_0187	ENSG00000156482		ribosomal protein L30e, putative	MAL8P1.136	ENSG00000148690				i
PF14_0492	ENSG00000188386		protein phosphatase 2b regulatory subunit, putative	PFL1725w	ENSG00000110955		ATP synthase beta chain, mitochondrial precursor, putative		i
PF14_0492	ENSG00000188386		protein phosphatase 2b regulatory subunit, putative	PFA0505c	ENSG00000105258		DNA-directed RNA polymerase 2 subunit, putative		i
PF10_0181			hypothetical protein	MAL13P1.45					i
PF10_0183				PF11_0278			hypothetical protein	e
PF10_0183				PFF1100c				e
PFA0535c	ENSG00000196169		kinesin, putative	MAL13P1.338	ENSG00000104852		u1 small nuclear ribonucleoprotein, putative		i
PFA0535c	ENSG00000196169		kinesin, putative	PF10_0327	ENSG00000096401		Myb2 protein		i
PF11_0189				PF13_0171	ENSG00000125691		60S ribosomal protein L23, putative		i
MAL7P1.19			hypothetical protein	PF10_0111	ENSG00000100804		20S proteasome beta subunit, putative	e
MAL7P1.19			hypothetical protein	PF14_0495			hypothetical protein	e
MAL7P1.19			hypothetical protein	PF07_0012				e
MAL7P1.19			hypothetical protein	PF07_0062			GTP-binding translation elongation factor tu family protein, putative	e
PF14_0167	ENSG00000143256			MAL7P1.94	ENSG00000155959		prefoldin subunit 3, putative		i
PFA0505c	ENSG00000105258		DNA-directed RNA polymerase 2 subunit, putative	PFC0735w	ENSG00000134419		40S ribosomal protein S15A, putative		i
PFA0505c	ENSG00000105258		DNA-directed RNA polymerase 2 subunit, putative	PF13_0341	ENSG00000099817		DNA-directed RNA polymerase 2, putative		i
PFA0505c	ENSG00000105258		DNA-directed RNA polymerase 2 subunit, putative	PFI1130c	ENSG00000102978		DNA-directed RNA polymerase II, putative		i
PFA0505c	ENSG00000105258		DNA-directed RNA polymerase 2 subunit, putative	PF11_0095	ENSG00000125821		hypothetical protein, conserved		i
PFA0505c	ENSG00000105258		DNA-directed RNA polymerase 2 subunit, putative	PFB0715w	ENSG00000047315		DNA-directed RNA polymerase II second largest subunit, putative		i
PFA0505c	ENSG00000105258		DNA-directed RNA polymerase 2 subunit, putative	PFL0110c	ENSG00000075415		PfmpC		i
PFA0505c	ENSG00000105258		DNA-directed RNA polymerase 2 subunit, putative	PF10_0269	ENSG00000168002		DNA-directed RNA polymerase II, putative		i
PFA0505c	ENSG00000105258		DNA-directed RNA polymerase 2 subunit, putative	PF13_0150	ENSG00000148606		DNA-directed RNA polymerase 3 largest subunit		i
PFA0505c	ENSG00000105258		DNA-directed RNA polymerase 2 subunit, putative	PFE0625w	ENSG00000138069		GTPase, putative		i
MAL7P1.17				MAL7P1.17				e
MAL7P1.17				PF10_0026			hypothetical protein	e
PF13_0233			myosin a	PF14_0478			hypothetical protein	e
PF13_0233			myosin a	PFE0500c			hypothetical protein	e
PF13_0233			myosin a	PFF0505c			hypothetical protein, conserved	e
PF13_0232	ENSG00000111968		Casein kinase II regulatory subunit, putative	PF14_0146	ENSG00000128739		ribonucleoprotein, putative		i
PF13_0232	ENSG00000111968		Casein kinase II regulatory subunit, putative	PF13_0224	ENSG00000105640		60S ribosomal subunit protein L18, putative		i
PF13_0232	ENSG00000111968		Casein kinase II regulatory subunit, putative	PF14_0083	ENSG00000142937		ribosomal protein S8e, putative		i
PF13_0232	ENSG00000111968		Casein kinase II regulatory subunit, putative	PF13_0232	ENSG00000111968		Casein kinase II regulatory subunit, putative		i
PF13_0232	ENSG00000111968		Casein kinase II regulatory subunit, putative	PF11_0305	ENSG00000111641				i
PF13_0232	ENSG00000111968		Casein kinase II regulatory subunit, putative	PFL0355c	ENSG00000089048				i
PF13_0232	ENSG00000111968		Casein kinase II regulatory subunit, putative	PF11_0096	ENSG00000101266		casein kinase II, alpha subunit, putative		i
PF13_0232	ENSG00000111968		Casein kinase II regulatory subunit, putative	PF14_0242	ENSG00000111218		arginine n-methyltransferase, putative		i
PF13_0232	ENSG00000111968		Casein kinase II regulatory subunit, putative	PF11_0048			casein kinase II beta chain, putative		i
PF13_0232	ENSG00000111968		Casein kinase II regulatory subunit, putative	PF11_0061	ENSG00000197914|ENSG00000197238|ENSG00000198339|ENSG00000158406|ENSG00000198327|ENSG00000198518|ENSG00000188987|ENSG00000197061|ENSG00000124529|ENSG00000197837|ENSG00000182217|ENSG00000183941|ENSG00000198558		histone H4, putative		i
PF13_0232	ENSG00000111968		Casein kinase II regulatory subunit, putative	PF14_0316	ENSG00000077097		DNA topoisomerase II, putative		i
PF13_0232	ENSG00000111968		Casein kinase II regulatory subunit, putative	MAL6P1.123					i
PF13_0232	ENSG00000111968		Casein kinase II regulatory subunit, putative	PF14_0718	ENSG00000108590		hypothetical protein, conserved		i
MAL7P1.12			erythrocyte membrane-associated antigen	PFF1365c			hypothetical protein	e
MAL7P1.12			erythrocyte membrane-associated antigen	PFC0245c				e
MAL7P1.13				MAL7P1.24	ENSG00000164346		hypothetical protein, conserved	e
MAL7P1.13				PF11_0315				e
MAL7P1.13				PFD0010w				e
MAL7P1.13				MAL7P1.165				e
PFI1485c	ENSG00000153933		diacylglycerol kinase, putative	PFL2390c			hypothetical protein	e
PFE0350c	ENSG00000174444		60S ribosomal subunit protein L4/L1, putative	PF13_0324	ENSG00000113615		vesicle transport protein, putative		i
PFE0350c	ENSG00000174444		60S ribosomal subunit protein L4/L1, putative	PF10_0111	ENSG00000100804		20S proteasome beta subunit, putative	e
PFE0350c	ENSG00000174444		60S ribosomal subunit protein L4/L1, putative	PFL2090c	ENSG00000101421		P. falciparum homologue of yeast snf7		i
PFE0350c	ENSG00000174444		60S ribosomal subunit protein L4/L1, putative	PF14_0735			hypothetical protein	e
PFL2390c			hypothetical protein	PF07_0107		s		e
PFL2390c			hypothetical protein	PFL1625w			hypothetical protein	e
PFL2390c			hypothetical protein	PF13_0304	ENSG00000156508		elongation factor 1 alpha	e
chrBLOB_004173.gen_1				PF08_0001		s	hypothetical protein	e
chrBLOB_004173.gen_1				PF10_0212				e
chrBLOB_004173.gen_1				PFD1140w		s		e
chrBLOB_004173.gen_1				PF11_0111			asparagine-rich antigen	e
chrBLOB_004173.gen_1				PF10_0374	ENSG00000155657		Pf 11-1 protein	e
chrBLOB_004173.gen_1				PFI0250c	ENSG00000173744			e
PFF1395c			glutamyl-tRNA(Gln) amidotransferase subunit B, putative	PF10_0039				e
PFF0670w			hypothetical protein	PFD0090c		s		e
PFF0670w			hypothetical protein	PFB0125c			hypothetical protein	e
PFF0670w			hypothetical protein	PF10_0212				e
PFF0670w			hypothetical protein	PFD0970c				e
PFF0670w			hypothetical protein	MAL8P1.23	ENSG00000108854		ubiquitin-protein ligase 1, putative	e
PFB0480w	ENSG00000106089		syntaxin, putative	PF11_0271	ENSG00000197548		hypothetical protein, conserved		i
PFB0480w	ENSG00000106089		syntaxin, putative	PFL1855w	ENSG00000163510		cell cycle control protein, putative	e
PFB0480w	ENSG00000106089		syntaxin, putative	PF14_0464			hypothetical protein	e
PFB0480w	ENSG00000106089		syntaxin, putative	PFE0445c	ENSG00000105402|ENSG00000125814		SNAP protein (soluble N-ethylmaleimide-sensitive factor Attachment Protein), putative		i
PFB0480w	ENSG00000106089		syntaxin, putative	MAL13P1.113	ENSG00000132639				i
PF14_0718	ENSG00000108590		hypothetical protein, conserved	MAL6P1.108	ENSG00000183049				i
PF14_0718	ENSG00000108590		hypothetical protein, conserved	MAL13P1.172	ENSG00000101935				i
PF14_0718	ENSG00000108590		hypothetical protein, conserved	MAL6P1.249	ENSG00000188486				i
PF14_0718	ENSG00000108590		hypothetical protein, conserved	MAL7P1.110	ENSG00000125877		hypothetical protein, conserved		i
PF14_0718	ENSG00000108590		hypothetical protein, conserved	PF11_0405	ENSG00000071539		hypothetical protein, conserved		i
MAL6P1.90	ENSG00000146731			PF11_0056					i
MAL6P1.90	ENSG00000146731			PFD0455w	ENSG00000164934		ribosomal processing protein, putative		i
MAL6P1.90	ENSG00000146731			PFC0595c	ENSG00000119414		serine/threonine protein phosphatase, putative		i
MAL6P1.90	ENSG00000146731			PF07_0102	ENSG00000089289				i
MAL6P1.90	ENSG00000146731			PF07_0092	ENSG00000007816				i
MAL6P1.90	ENSG00000146731			PFC0850c	ENSG00000174840		hypothetical protein		i
MAL6P1.90	ENSG00000146731			PFL1820w	ENSG00000136045				i
PF10_0242			hypothetical protein	PFE0350c	ENSG00000174444		60S ribosomal subunit protein L4/L1, putative	e
PF10_0242			hypothetical protein	PF13_0094				e
PF10_0242			hypothetical protein	PF07_0029	ENSG00000080824		heat shock protein 86	e
PF10_0242			hypothetical protein	PF14_0598	ENSG00000111640		glyceraldehyde-3-phosphate dehydrogenase	e
PF10_0242			hypothetical protein	PFF0665c			syntaxin binding protein, putative	e
PF10_0242			hypothetical protein	PFL1385c				e
PF10_0242			hypothetical protein	PF14_0434				e
PF10_0242			hypothetical protein	MAL8P1.69	ENSG00000108953		14-3-3 protein homologue, putative	e
PF10_0242			hypothetical protein	PF10_0039				e
PF10_0242			hypothetical protein	PF11_0331	ENSG00000120438		t-complex protein 1, alpha subunit, putative	e
PF10_0242			hypothetical protein	PF10_0212				e
PF10_0242			hypothetical protein	PF14_0587	ENSG00000087365		hypothetical protein	e
PF10_0242			hypothetical protein	PF14_0126			hypothetical protein, conserved	e
PF10_0242			hypothetical protein	PF07_0053				e
PF10_0242			hypothetical protein	PF07_0066			hypothetical protein	e
PF10_0242			hypothetical protein	PF11_0342				e
PF10_0247			hypothetical protein	PFF1425w			RNA binding protein, putative	e
PF10_0246			hypothetical protein	MAL13P1.13				e
PF10_0245	ENSG00000198380		glucosamine--fructose-6-phosphate aminotransferase, putative	PF11_0087	ENSG00000051180		Rad51 homolog, putative		i
PF10_0245	ENSG00000198380		glucosamine--fructose-6-phosphate aminotransferase, putative	PFL1720w	ENSG00000182199		Serine hydroxymethyltransferase		i
PF10_0244			hypothetical protein	PFB0340c			cysteine protease, putative	e
PF13_0358	ENSG00000100575		mitochondrial import inner membrane translocase, putative	PFL0430w	ENSG00000134809		tim10 homologue, putative		i
PF13_0358	ENSG00000100575		mitochondrial import inner membrane translocase, putative	PF13_0300			mitochondrial inner membrane translocase, putative		i
PF13_0358	ENSG00000100575		mitochondrial import inner membrane translocase, putative	PFI1535w	ENSG00000197826				i
PF10_0361				MAL8P1.152				e
PFD0515w	ENSG00000130713		exosome complex exonuclease rrp4, putative	PF14_0256	ENSG00000178896		exosome complex exonuclease rrp41, putative		i
PF13_0050	ENSG00000176635			PFF0185c				e
PF13_0050	ENSG00000176635			PF10_0028	ENSG00000136527		hypothetical protein, conserved	e
PF10_0366	ENSG00000169100|ENSG00000005022		ADP/ATP transporter on adenylate translocase	PFI1650w	ENSG00000104884		DNA excision-repair helicase, putative		i
PF10_0366	ENSG00000169100|ENSG00000005022		ADP/ATP transporter on adenylate translocase	PF13_0359			mitochondrial carrier protein, putative		i
PF10_0366	ENSG00000169100|ENSG00000005022		ADP/ATP transporter on adenylate translocase	MAL7P1.26	ENSG00000172315		O-sialoglycoprotein endopeptidase, putative		i
PF10_0368	ENSG00000087470		dynamin protein, putative	PFI0910w	ENSG00000197299		DNA helicase, putative		i
PF10_0368	ENSG00000087470		dynamin protein, putative	PF10_0368	ENSG00000087470		dynamin protein, putative		i
PF10_0368	ENSG00000087470		dynamin protein, putative	PF11_0377	ENSG00000100181		casein kinase 1		i
PF10_0369	ENSG00000163161		helicase, putative	PFL2125c	ENSG00000137349				i
PF13_0059			ribosomal protein S15, mitochondrial precursor, putative	PFL1940w	ENSG00000198130		3-hydroxyisobutyryl-coenzyme A hydrolase, putative		i
PF13_0354	ENSG00000090861		alanine--tRNA ligase, putative	PFL2275c	ENSG00000096060		70 kDa peptidylprolyl isomerase, putative		i
PF13_0354	ENSG00000090861		alanine--tRNA ligase, putative	PFL2095w	ENSG00000173812|ENSG00000114784		Translation initiation factor SUI1, putative		i
PF13_0354	ENSG00000090861		alanine--tRNA ligase, putative	PF11_0108	ENSG00000101161		hypothetical protein, conserved		i
PFD0180c	ENSG00000176102		CGI-201 protein, short form	PF10_0148	ENSG00000105248				i
PFD0180c	ENSG00000176102		CGI-201 protein, short form	MAL8P1.48	ENSG00000143977		small nuclear ribonucleoprotein, putative		i
PFD0180c	ENSG00000176102		CGI-201 protein, short form	PF10_0327	ENSG00000096401		Myb2 protein		i
PFD0180c	ENSG00000176102		CGI-201 protein, short form	PFL2310w	ENSG00000086589		hypothetical protein, conserved		i
PFD0180c	ENSG00000176102		CGI-201 protein, short form	PF13_0188			hypothetical protein		i
PFD0180c	ENSG00000176102		CGI-201 protein, short form	PFI0860c	ENSG00000109606		ATP-dependant RNA helicase, putative		i
PFD0180c	ENSG00000176102		CGI-201 protein, short form	PF14_0688	ENSG00000172780		hypothetical protein, conserved		i
PFD0180c	ENSG00000176102		CGI-201 protein, short form	PFL1680w	ENSG00000189091		splicing factor 3b, subunit 3, 130kD, putative		i
PFD0180c	ENSG00000176102		CGI-201 protein, short form	MAL13P1.92	ENSG00000115268		40S ribosomal protein S15, putative		i
PFE0965c	ENSG00000185883		vacuolar ATP synthetase, putative	PFI0960w	ENSG00000117242				i
PF14_0380				PFC0155c	ENSG00000100142		DNA-directed RNA polymerase subunit I, putative	e
PF10_0374	ENSG00000155657		Pf 11-1 protein	MAL13P1.96	ENSG00000136824		chromosome segregation protein, putative	e
PF10_0374	ENSG00000155657		Pf 11-1 protein	PFE0065w			skeleton binding protein	e
PF10_0374	ENSG00000155657		Pf 11-1 protein	PF14_0170				e
PF10_0374	ENSG00000155657		Pf 11-1 protein	PFL1645w				e
PF10_0374	ENSG00000155657		Pf 11-1 protein	PF14_0402				e
PFA0430c				PF11_0482				e
PFA0430c				PF08_0133				e
PFA0430c				PF14_0657			hypothetical protein	e
PFA0430c				PF10_0352				e
PFA0430c				PF13_0063	ENSG00000161057		26S proteasome regulatory subunit 7, putative	e
PFA0430c				PF10_0344				e
PFA0430c				PFF0400w			hypothetical protein	e
PFL0530c				PFF0460w				e
PFE0040c		s		PFF0995c				e
PFE0040c		s		PFI1445w				e
PFE0040c		s		MAL7P1.10			hypothetical protein	e
PFE0040c		s		PFI1720w				e
PFE0040c		s		PFC0120w			Cytoadherence linked asexual protein, CLAG	e
PFE0040c		s		PF14_0259				e
PFE0040c		s		PF13_0146				e
PFE0040c		s		PF14_0014		s	hypothetical protein	e
PFE0040c		s		PFL0815w	ENSG00000105821		DNA-binding chaperone, putative	e
PFE0040c		s		PFC0155c	ENSG00000100142		DNA-directed RNA polymerase subunit I, putative	e
PFE0040c		s		PFB0340c			cysteine protease, putative	e
PFE0040c		s		PFE0065w			skeleton binding protein	e
PFE0040c		s		PF14_0326			hypothetical protein	e
PFE0040c		s		PF11_0465			dynamin-like protein	e
PFE0040c		s		PF08_0081				e
PFE0040c		s		PF11_0303	ENSG00000163636		26S proteasome regulatory complex subunit, putative	e
PFE0040c		s		PFL1010c			hypothetical protein conserved	e
PFE0040c		s		PF14_0598	ENSG00000111640		glyceraldehyde-3-phosphate dehydrogenase	e
PFE0040c		s		PF08_0009	ENSG00000111361		translation initiation factor EIF-2b alpha subunit, putative	e
PFE0040c		s		PF08_0127				e
PFE0040c		s		PF08_0026	ENSG00000129347		hypothetical protein	e
PFE0040c		s		PF14_0315			hypothetical protein	e
PFE0040c		s		PF13_0294	ENSG00000011485			e
PF08_0114				PFC0925w			hypothetical protein	e
PF14_0425	ENSG00000109107		fructose-bisphosphate aldolase	PFI1720w				e
PF14_0425	ENSG00000109107		fructose-bisphosphate aldolase	PFE0100w			hypothetical protein	e
PF14_0425	ENSG00000109107		fructose-bisphosphate aldolase	PF14_0425	ENSG00000109107		fructose-bisphosphate aldolase		i
PF14_0425	ENSG00000109107		fructose-bisphosphate aldolase	PF14_0615	ENSG00000159720		ATP synthase (C/AC39) subunit, putative		i
PF14_0540				PFD0685c	ENSG00000108055		chromosome associated protein, putative	e
PF14_0013		s		PFI0250c	ENSG00000173744			e
PFB0160w	ENSG00000012061		ERCC1 nucleotide excision repair protein, putative	PF13_0065	ENSG00000114573		vacuolar ATP synthase, catalytic subunit a		i
PFB0160w	ENSG00000012061		ERCC1 nucleotide excision repair protein, putative	PF14_0053	ENSG00000048392		ribonucleotide reductase small subunit		i
PFB0160w	ENSG00000012061		ERCC1 nucleotide excision repair protein, putative	MAL13P1.346			DNA repair endonuclease		i
PFB0160w	ENSG00000012061		ERCC1 nucleotide excision repair protein, putative	PF14_0401	ENSG00000164022		methionine --tRNA ligase, putative		i
PFB0160w	ENSG00000012061		ERCC1 nucleotide excision repair protein, putative	PF08_0071	ENSG00000112096		Fe-superoxide dismutase		i
PFB0160w	ENSG00000012061		ERCC1 nucleotide excision repair protein, putative	PF10_0293	ENSG00000108372		transcription factor, putative		i
PFB0160w	ENSG00000012061		ERCC1 nucleotide excision repair protein, putative	PFE0880c	ENSG00000077549		f-actin capping protein beta subunit, putative		i
PFL0675c				PF10_0103	ENSG00000125977		eukaryotic translation initiation factor 2, beta, putative		i
PF11_0311	ENSG00000013375		N-acetyl glucosamine phosphate mutase, putative	MAL6P1.28	ENSG00000137955				i
PFE0975c	ENSG00000138326		40S ribosomal subunit protein S24, putative	PF13_0023	ENSG00000005075		DNA-directed RNA polymerase 2, putative		i
PFD0735c				PFD0080c		s		e
PFD0735c				PF11_0509		s	ring-infected erythrocyte surface antigen, putative	e
PFD0735c				PFD0735c				e
PFD0735c				PF14_0032				e
PFI0190w	ENSG00000144713		ribosomal protein L32, putative	PFL0765w	ENSG00000153214		hypothetical protein		i
PFL0815w	ENSG00000105821		DNA-binding chaperone, putative	PF10_0114	ENSG00000179262		DNA repair protein RAD23, putative	e
PFL0815w	ENSG00000105821		DNA-binding chaperone, putative	PF14_0372			hypothetical protein	e
PFL0815w	ENSG00000105821		DNA-binding chaperone, putative	PFD0390c				e
PFL0815w	ENSG00000105821		DNA-binding chaperone, putative	PF14_0230	ENSG00000122406		Ribosomal protein family L5, putative	e
PFL0815w	ENSG00000105821		DNA-binding chaperone, putative	PFL1795c			hypothetical protein	e
PFL0815w	ENSG00000105821		DNA-binding chaperone, putative	PF14_0315			hypothetical protein	e
MAL6P1.157				MAL8P1.156					i
PF08_0113	ENSG00000033627		vacuolar proton-translocating ATPase subunit A, putative	PFA0300c	ENSG00000143882	s	vacuolar ATP synthase, putative		i
PF08_0113	ENSG00000033627		vacuolar proton-translocating ATPase subunit A, putative	PF13_0034	ENSG00000047249		vacuolar ATP synthase subunit h, putative		i
PF08_0113	ENSG00000033627		vacuolar proton-translocating ATPase subunit A, putative	PF13_0227	ENSG00000100554		vacuolar ATP synthase subunit D, putative		i
PF08_0113	ENSG00000033627		vacuolar proton-translocating ATPase subunit A, putative	PF11_0461	ENSG00000175582		rab6		i
PF08_0113	ENSG00000033627		vacuolar proton-translocating ATPase subunit A, putative	PFD0305c	ENSG00000147416		vacuolar ATP synthase subunit b		i
PF08_0113	ENSG00000033627		vacuolar proton-translocating ATPase subunit A, putative	PFI1670c	ENSG00000131100		vacuolar ATP synthase subunit E, putative		i
PF08_0113	ENSG00000033627		vacuolar proton-translocating ATPase subunit A, putative	PF13_0065	ENSG00000114573		vacuolar ATP synthase, catalytic subunit a		i
PF08_0113	ENSG00000033627		vacuolar proton-translocating ATPase subunit A, putative	PF11_0412	ENSG00000128524		Vacuolar ATP synthase subunit F, putative		i
PF08_0113	ENSG00000033627		vacuolar proton-translocating ATPase subunit A, putative	PF14_0615	ENSG00000159720		ATP synthase (C/AC39) subunit, putative		i
PF07_0020	ENSG00000101654		hypothetical protein	MAL7P1.171		s		e
PFL0865w	ENSG00000100418			MAL13P1.184	ENSG00000123213		endopeptidase, putative	e
MAL6P1.184	ENSG00000188577			PFL0850w	ENSG00000164162		anaphase promoting complex subunit 10		i
PFE1390w	ENSG00000183258		RNA helicase-1	PF07_0030	ENSG00000101882		heat shock protein 86 family protein		i
PFE1390w	ENSG00000183258		RNA helicase-1	PF10_0062	ENSG00000088038		hypothetical protein		i
PFL0970w	ENSG00000168438		pre-mRNA splicing factor, putative	PF10_0148	ENSG00000105248				i
PFL0970w	ENSG00000168438		pre-mRNA splicing factor, putative	PFB0875c	ENSG00000100603		hypothetical protein		i
chr7_000093.gen_2				PFF0805c			hypothetical protein	e
chr7_000093.gen_2				PFI1610c				e
chr7_000093.gen_2				PFI1640c				e
chr7_000093.gen_2				PF14_0059			hypothetical protein	e
MAL8P1.83			eukaryotic translation initiation factor, putative	PFA0525w	ENSG00000137947		transcription initiation factor TFIIB, putative		i
MAL8P1.83			eukaryotic translation initiation factor, putative	PFI0290c	ENSG00000184432		beta subunit of coatomer complex, putative		i
MAL8P1.83			eukaryotic translation initiation factor, putative	PF11_0048			casein kinase II beta chain, putative		i
MAL8P1.83			eukaryotic translation initiation factor, putative	PFL2095w	ENSG00000173812|ENSG00000114784		Translation initiation factor SUI1, putative		i
MAL7P1.160				PF14_0337				e
MAL7P1.167				PF14_0587	ENSG00000087365		hypothetical protein	e
MAL7P1.167				MAL7P1.77				e
MAL7P1.166				PFE1345c	ENSG00000112118		minichromosome maintenance protein 3, putative	e
MAL7P1.166				PF14_0499				e
MAL7P1.166				PFB0340c			cysteine protease, putative	e
MAL7P1.166				PF10_0217	ENSG00000116350		pre-mRNA splicing factor, putative	e
MAL7P1.165				PFI0250c	ENSG00000173744			e
MAL7P1.165				MAL7P1.165				e
MAL8P1.4		s		PF10_0254			hypothetical protein	e
MAL8P1.4		s		PFF0675c			myosin-like protein, putative	e
PF07_0024			hypothetical protein	PFI1720w				e
PF07_0024			hypothetical protein	PF14_0655	ENSG00000161960		RNA helicase-1, putative		i
PF07_0024			hypothetical protein	PF14_0377	ENSG00000101558		vesicle-associated membrane protein, putative		i
PF07_0024			hypothetical protein	PF14_0548	ENSG00000119541		ATPase, putative		i
MAL13P1.271	ENSG00000117410		V-type ATPase, putative	PFI0415c	ENSG00000068438				i
MAL13P1.271	ENSG00000117410		V-type ATPase, putative	MAL6P1.133	ENSG00000139974				i
PF08_0055	ENSG00000136718		u3 small nucleolar ribonucleoprotein protein	PFD0450c	ENSG00000105618		pre-mrna splicing factor, putative	e
PF08_0055	ENSG00000136718		u3 small nucleolar ribonucleoprotein protein	PF11_0105	ENSG00000112578				i
PF08_0055	ENSG00000136718		u3 small nucleolar ribonucleoprotein protein	PF08_0130	ENSG00000160220		wd repeat protein, putative		i
MAL8P1.3			integral membrane protein, conserved in P. falciparum	PFL0465c	ENSG00000171970		Zinc finger transcription factor (krox1)	e
PFC0870w	ENSG00000187828|ENSG00000104529		elongation factor 1 (EF-1), putative	PF13_0214	ENSG00000186676		elongation factor 1-gamma, putative		i
PFC0870w	ENSG00000187828|ENSG00000104529		elongation factor 1 (EF-1), putative	PF10_0195	ENSG00000168589		hypothetical protein		i
PFI1695c	ENSG00000077312		small nuclear ribonucleoprotein (snRNP), putative	PF10_0369	ENSG00000163161		helicase, putative		i
PFI1695c	ENSG00000077312		small nuclear ribonucleoprotein (snRNP), putative	MAL8P1.63	ENSG00000155906		hypothetical protein, conserved		i
PF13_0122			cyclophilin, putative	PF08_0003				e
PF13_0121	ENSG00000119689		dihydrolipoamide succinyltransferase, putative	PF13_0121	ENSG00000119689		dihydrolipoamide succinyltransferase, putative		i
MAL13P1.45				PF13_0016	ENSG00000156239		methyl transferase-like protein, putative		i
MAL13P1.45				MAL8P1.48	ENSG00000143977		small nuclear ribonucleoprotein, putative		i
MAL13P1.45				PFI0475w	ENSG00000100028		small nuclear ribonucleoprotein (snRNP), putative		i
MAL13P1.45				PFL1715w	ENSG00000145388		hypothetical protein		i
MAL13P1.45				MAL6P1.296	ENSG00000107937				i
MAL13P1.45				MAL13P1.45					i
PF13_0340	ENSG00000123737		exosome complex exonuclease, putative	PFD0515w	ENSG00000130713		exosome complex exonuclease rrp4, putative		i
PF13_0340	ENSG00000123737		exosome complex exonuclease, putative	PFI0480w	ENSG00000197103		helicase with Zn-finger motif, putative		i
PF13_0340	ENSG00000123737		exosome complex exonuclease, putative	PF14_0256	ENSG00000178896		exosome complex exonuclease rrp41, putative		i
PFI0240c	ENSG00000187704		E1-E2_ATPase/hydrolase, putative	PFD0380c				e
PFI0240c	ENSG00000187704		E1-E2_ATPase/hydrolase, putative	PFF0920c				e
PFI0240c	ENSG00000187704		E1-E2_ATPase/hydrolase, putative	PF08_0034			histone acetyltransferase Gcn5, putative	e
PFI0240c	ENSG00000187704		E1-E2_ATPase/hydrolase, putative	PF14_0547			hypothetical protein	e
PFI0240c	ENSG00000187704		E1-E2_ATPase/hydrolase, putative	PFL2420w				e
PFI0240c	ENSG00000187704		E1-E2_ATPase/hydrolase, putative	PFF0595c			hypothetical protein	e
PFI0240c	ENSG00000187704		E1-E2_ATPase/hydrolase, putative	PFB0340c			cysteine protease, putative	e
PF14_0337				PF11_0303	ENSG00000163636		26S proteasome regulatory complex subunit, putative	e
PF14_0334			NAD(P)H-dependent glutamate synthase, putative	PFA0525w	ENSG00000137947		transcription initiation factor TFIIB, putative		i
PF14_0334			NAD(P)H-dependent glutamate synthase, putative	PF14_0177	ENSG00000073111		DNA replication licensing factor MCM2		i
PF14_0334			NAD(P)H-dependent glutamate synthase, putative	PF13_0171	ENSG00000125691		60S ribosomal protein L23, putative		i
PF14_0334			NAD(P)H-dependent glutamate synthase, putative	PF08_0132			glutamate dehydrogenase, putative	e
PF14_0334			NAD(P)H-dependent glutamate synthase, putative	PFC0595c	ENSG00000119414		serine/threonine protein phosphatase, putative		i
PFL2305w	ENSG00000087995		hypothetical protein, conserved	PFL0660w	ENSG00000088986		dynein light chain 1, putative		i
PFF1110c				PF14_0556			hypothetical protein	e
PF07_0029	ENSG00000080824		heat shock protein 86	PF07_0029	ENSG00000080824		heat shock protein 86		i
PF07_0029	ENSG00000080824		heat shock protein 86	PF11_0052		s	hypothetical protein		i
PF07_0029	ENSG00000080824		heat shock protein 86	PFL2430c	ENSG00000119718		eukaryotic translation initiation factor 2b, subunit 2, putative	e
PF07_0029	ENSG00000080824		heat shock protein 86	PFL0830w	ENSG00000122965		hypothetical protein		i
PF07_0029	ENSG00000080824		heat shock protein 86	PF08_0054	ENSG00000109971		heat shock 70 kDa protein		i
PF07_0029	ENSG00000080824		heat shock protein 86	PF14_0032				e
PF07_0029	ENSG00000080824		heat shock protein 86	PF07_0033	ENSG00000170606		Cg4 protein	e
PF07_0029	ENSG00000080824		heat shock protein 86	PF10_0171				e
PF07_0029	ENSG00000080824		heat shock protein 86	PFL1070c			endoplasmin homolog precursor, putative	e
PF07_0029	ENSG00000080824		heat shock protein 86	PF14_0324	ENSG00000168439		hypothetical protein, conserved		i
PF07_0029	ENSG00000080824		heat shock protein 86	PFE0880c	ENSG00000077549		f-actin capping protein beta subunit, putative		i
PF07_0029	ENSG00000080824		heat shock protein 86	PF14_0708			hypothetical protein	e
PF07_0029	ENSG00000080824		heat shock protein 86	PFF0915w			N-acetylglucosamine transferase	e
PF07_0029	ENSG00000080824		heat shock protein 86	PF07_0086				e
PF07_0029	ENSG00000080824		heat shock protein 86	PF14_0700	ENSG00000125881		hypothetical protein, conserved	e
PF07_0029	ENSG00000080824		heat shock protein 86	PF13_0294	ENSG00000011485				i
PF13_0313	ENSG00000109917		zinc finger protein	PFE0520c	ENSG00000184428		topoisomerase I		i
PFI1670c	ENSG00000131100		vacuolar ATP synthase subunit E, putative	PF13_0227	ENSG00000100554		vacuolar ATP synthase subunit D, putative		i
PFI1670c	ENSG00000131100		vacuolar ATP synthase subunit E, putative	PF11_0412	ENSG00000128524		Vacuolar ATP synthase subunit F, putative		i
PFI1670c	ENSG00000131100		vacuolar ATP synthase subunit E, putative	PF13_0034	ENSG00000047249		vacuolar ATP synthase subunit h, putative		i
PFI1670c	ENSG00000131100		vacuolar ATP synthase subunit E, putative	PF11_0377	ENSG00000100181		casein kinase 1		i
PFI1545c	ENSG00000142507		proteasome precursor, putative	PF14_0676	ENSG00000126067		20S proteasome beta 4 subunit, putative		i
PFI1545c	ENSG00000142507		proteasome precursor, putative	PFL1935c	ENSG00000132670				i
PF07_0023	ENSG00000166508		DNA replication licensing factor mcm7 homologue, putative	PF11_0433			hypothetical protein	e
PF07_0023	ENSG00000166508		DNA replication licensing factor mcm7 homologue, putative	PFL0580w	ENSG00000100297		DNA replication licensing factor mcm5, putative		i
PFL0785c	ENSG00000153037		signal recognition particle 19 kd protein, putative	PF14_0477	ENSG00000100883		signal recognition particle 54 kDa protein, putative		i
PFE0465c	ENSG00000068654		RNA polymerase I	PF13_0335	ENSG00000137055				i
PFE0465c	ENSG00000068654		RNA polymerase I	PFL0665c	ENSG00000163882		RNA polymerase subunit 8c, putative		i
PFE0465c	ENSG00000068654		RNA polymerase I	PF13_0341	ENSG00000099817		DNA-directed RNA polymerase 2, putative		i
PFE0465c	ENSG00000068654		RNA polymerase I	PF07_0027	ENSG00000177700		DNA-directed RNA polymerase 2 8.2 kDa polypeptide, putative		i
PFE0465c	ENSG00000068654		RNA polymerase I	PF11_0331	ENSG00000120438		t-complex protein 1, alpha subunit, putative	e
PFE0465c	ENSG00000068654		RNA polymerase I	PF11_0358	ENSG00000125630		DNA-directed RNA polymerase, beta subunit, putative		i
PFE0465c	ENSG00000068654		RNA polymerase I	PF14_0150	ENSG00000186184		RNA polymerase small subunit, putative		i
PFE0465c	ENSG00000068654		RNA polymerase I	PF11_0445	ENSG00000171453		DNA-directed RNA polymerase I, putative		i
PFE0465c	ENSG00000068654		RNA polymerase I	PFE1325w				e
PFE0465c	ENSG00000068654		RNA polymerase I	PFC0845c	ENSG00000100387		ubiquitin--protein ligase, putative		i
PFE0465c	ENSG00000068654		RNA polymerase I	PFC0155c	ENSG00000100142		DNA-directed RNA polymerase subunit I, putative		i
PFB0920w		s	hypothetical protein	PFD1045c			erythrocyte membrane-associated antigen, putative	e
PF07_0026			hypothetical protein	PFL0075w	ENSG00000115254		XPA binding protein 1, putative	e
PF07_0026			hypothetical protein	PF08_0054	ENSG00000109971		heat shock 70 kDa protein		i
PF07_0026			hypothetical protein	MAL6P1.157					i
PF07_0026			hypothetical protein	PFD1050w	ENSG00000123416|ENSG00000167552		alpha-tubulin ii		i
PF07_0026			hypothetical protein	PF10_0114	ENSG00000179262		DNA repair protein RAD23, putative	e
PFD0320c				PFF0325c				e
PFD0320c				MAL8P1.141				e
PFD0320c				PF11_0064			hypothetical protein	e
PFD0320c				PFE0430w	ENSG00000145833		ATP-dependent RNA helicase, putative	e
PFD0320c				PFF0295c				e
PFA0285c				PFD0905w				e
PFA0285c				PF14_0704				e
PFA0285c				PF11_0220	ENSG00000198001		hypothetical protein	e
PFA0285c				PFD1120c			integral membrane protein, conserved in P. falciparum	e
PF14_0726			hypothetical protein	PFI0975c				e
PF11_0096	ENSG00000101266		casein kinase II, alpha subunit, putative	PFE0700c	ENSG00000100271		hypothetical protein, conserved		i
PF11_0096	ENSG00000101266		casein kinase II, alpha subunit, putative	PFD0920w	ENSG00000139537				i
PF11_0096	ENSG00000101266		casein kinase II, alpha subunit, putative	PF11_0048			casein kinase II beta chain, putative		i
PF11_0096	ENSG00000101266		casein kinase II, alpha subunit, putative	PF11_0090	ENSG00000100029		hypothetical protein		i
PF11_0096	ENSG00000101266		casein kinase II, alpha subunit, putative	PF11_0377	ENSG00000100181		casein kinase 1		i
PF11_0096	ENSG00000101266		casein kinase II, alpha subunit, putative	PF14_0316	ENSG00000077097		DNA topoisomerase II, putative		i
PF11_0091				PF14_0323	ENSG00000160014|ENSG00000143933		calmodulin	e
PF11_0091				PF11_0131			hypothetical protein	e
PF11_0091				PF14_0233				e
PF11_0091				PFI0005w			erythrocyte membrane protein 1 (PfEMP1)	e
PF11_0090	ENSG00000100029		hypothetical protein	PF10_0278	ENSG00000197498		hypothetical protein, conserved		i
PF11_0090	ENSG00000100029		hypothetical protein	PFL0335c	ENSG00000100664		eukaryotic translation initiation factor 5, putative		i
PF11_0090	ENSG00000100029		hypothetical protein	PFC0380w	ENSG00000081721		dual-specificity protein phosphatase, putative		i
PF11_0090	ENSG00000100029		hypothetical protein	PF14_0142	ENSG00000172531|ENSG00000186298		serine/threonine protein phosphatase, putative		i
PF11_0090	ENSG00000100029		hypothetical protein	PFL2005w	ENSG00000049541		replication factor c subunit 4		i
PF11_0090	ENSG00000100029		hypothetical protein	PF11_0048			casein kinase II beta chain, putative		i
PF11_0090	ENSG00000100029		hypothetical protein	PF14_0068	ENSG00000105202		fibrillarin, putative		i
PF11_0090	ENSG00000100029		hypothetical protein	PF14_0042	ENSG00000148843		hypothetical protein		i
PF11_0090	ENSG00000100029		hypothetical protein	PF11_0305	ENSG00000111641				i
PF11_0090	ENSG00000100029		hypothetical protein	MAL6P1.249	ENSG00000188486				i
PF11_0090	ENSG00000100029		hypothetical protein	PFE0845c	ENSG00000161016		60S ribosomal subunit protein L8, putative		i
PF11_0090	ENSG00000100029		hypothetical protein	PF14_0329			hypothetical protein, conserved		i
PF11_0090	ENSG00000100029		hypothetical protein	PF13_0178	ENSG00000126005		translation initiation factor 6, putative		i
PF11_0090	ENSG00000100029		hypothetical protein	MAL6P1.123					i
PF11_0090	ENSG00000100029		hypothetical protein	MAL6P1.119	ENSG00000088205				i
PFB0115w				PF13_0067				e
PFB0125c			hypothetical protein	PFD1155w			erythrocyte binding antigen, putative	e
PFB0125c			hypothetical protein	PF14_0342			hypothetical protein	e
PFB0125c			hypothetical protein	PFC0245c				e
PFF1365c			hypothetical protein	PFF1470c			DNA polymerase epsilon, catalytic subunit a, putative	e
PFI1535w	ENSG00000197826			PF14_0397	ENSG00000086065		hypothetical protein, conserved		i
PF11_0098	ENSG00000128595		endoplasmic reticulum-resident calcium binding protein	PFE0440w				e
PF11_0098	ENSG00000128595		endoplasmic reticulum-resident calcium binding protein	PFA0410w				e
PF11_0098	ENSG00000128595		endoplasmic reticulum-resident calcium binding protein	MAL13P1.343	ENSG00000115233		proteasome regulatory subunit, putative	e
PF11_0098	ENSG00000128595		endoplasmic reticulum-resident calcium binding protein	PFI0930c	ENSG00000119335		Nucleosome assembly protein	e
PF11_0098	ENSG00000128595		endoplasmic reticulum-resident calcium binding protein	PF14_0613			hypothetical protein	e
PF11_0098	ENSG00000128595		endoplasmic reticulum-resident calcium binding protein	PF07_0062			GTP-binding translation elongation factor tu family protein, putative	e
PFB0260w	ENSG00000175166		proteasome 26S regulatory subunit, putative	PFL2095w	ENSG00000173812|ENSG00000114784		Translation initiation factor SUI1, putative		i
PFB0260w	ENSG00000175166		proteasome 26S regulatory subunit, putative	PFI1650w	ENSG00000104884		DNA excision-repair helicase, putative		i
PFB0260w	ENSG00000175166		proteasome 26S regulatory subunit, putative	MAL7P1.26	ENSG00000172315		O-sialoglycoprotein endopeptidase, putative		i
PFB0260w	ENSG00000175166		proteasome 26S regulatory subunit, putative	MAL13P1.279	ENSG00000123374		cell division control protein 2 homolog		i
PFB0260w	ENSG00000175166		proteasome 26S regulatory subunit, putative	PF10_0174	ENSG00000197170		26s proteasome subunit p55, putative		i
PFB0260w	ENSG00000175166		proteasome 26S regulatory subunit, putative	PFE1215c	ENSG00000185721		developmentally regulated GTP-binding protein 1, putative		i
PFB0260w	ENSG00000175166		proteasome 26S regulatory subunit, putative	PF14_0676	ENSG00000126067		20S proteasome beta 4 subunit, putative		i
PFB0260w	ENSG00000175166		proteasome 26S regulatory subunit, putative	PFC0845c	ENSG00000100387		ubiquitin--protein ligase, putative		i
PFB0260w	ENSG00000175166		proteasome 26S regulatory subunit, putative	PF13_0062	ENSG00000072958		clathrin-adaptor medium chain, putative		i
PFB0260w	ENSG00000175166		proteasome 26S regulatory subunit, putative	PFD0665c	ENSG00000013275		26s proteasome aaa-ATPase subunit Rpt3, putative		i
PF08_0026	ENSG00000129347		hypothetical protein	PFI0570w	ENSG00000151806		GTP-binding protein, putative	e
PF08_0026	ENSG00000129347		hypothetical protein	PFA0515w	ENSG00000107242		phosphatidylinositol-4-phosphate 5-kinase, putative	e
PF08_0026	ENSG00000129347		hypothetical protein	PFI0990c			hypothetical protein	e
PF08_0026	ENSG00000129347		hypothetical protein	PF08_0019	ENSG00000164087		guanine nucleotide-binding protein, putative		i
PF08_0026	ENSG00000129347		hypothetical protein	PF14_0230	ENSG00000122406		Ribosomal protein family L5, putative		i
PF08_0026	ENSG00000129347		hypothetical protein	PF10_0041			U5 small nuclear ribonuclear protein, putative	e
PF08_0026	ENSG00000129347		hypothetical protein	PF14_0246			phosphoenolpyruvate carboxylase, putative	e
PF08_0026	ENSG00000129347		hypothetical protein	PF11_0445	ENSG00000171453		DNA-directed RNA polymerase I, putative		i
PF08_0026	ENSG00000129347		hypothetical protein	PFB0370c	ENSG00000111615				i
PF08_0026	ENSG00000129347		hypothetical protein	PF10_0117			hypothetical protein		i
PF08_0026	ENSG00000129347		hypothetical protein	PF14_0487				e
PF08_0026	ENSG00000129347		hypothetical protein	PF13_0062	ENSG00000072958		clathrin-adaptor medium chain, putative		i
PF08_0026	ENSG00000129347		hypothetical protein	MAL6P1.249	ENSG00000188486				i
PF11_0412	ENSG00000128524		Vacuolar ATP synthase subunit F, putative	PF13_0065	ENSG00000114573		vacuolar ATP synthase, catalytic subunit a		i
PF11_0412	ENSG00000128524		Vacuolar ATP synthase subunit F, putative	PF13_0227	ENSG00000100554		vacuolar ATP synthase subunit D, putative		i
PFF0445w				PFL0155c				e
PF11_0292			hypothetical protein	PF10_0340	ENSG00000152428		methionine --tRNA ligase, putative		i
PFL0350c				PFI0975c				e
PFL0350c				PF14_0201			hypothetical protein	e
PFL0350c				PFD0525w				e
PFL0350c				PFC0760c			hypothetical protein	e
PFL0350c				PFL0350c				e
PFL0350c				PF14_0102			rhoptry-associated protein 1	e
PFL0350c				PFL1930w			hypothetical protein	e
PFL0350c				PF08_0054	ENSG00000109971		heat shock 70 kDa protein	e
PFL0350c				PFF1370w			P. falciparum PK4 protein kinase	e
PFL0350c				PF14_0598	ENSG00000111640		glyceraldehyde-3-phosphate dehydrogenase	e
PFL0350c				PFF1155w			hexokinase	e
PFL0275w			hypothetical protein	PF13_0162				e
PFL0275w			hypothetical protein	PF11_0242			asparagine-rich protein	e
PFL0275w			hypothetical protein	PFL0275w			hypothetical protein	e
PFL0275w			hypothetical protein	PF14_0177	ENSG00000073111		DNA replication licensing factor MCM2	e
PFL0275w			hypothetical protein	PF14_0529	ENSG00000166747		gamma-adaptin, putative	e
PFF0510w			histone H3, putative	PFD1185w		s		e
PFF0510w			histone H3, putative	PF10_0155	ENSG00000111674		enolase	e
PFF0510w			histone H3, putative	PF14_0495			hypothetical protein	e
PFF0510w			histone H3, putative	PF14_0700	ENSG00000125881		hypothetical protein, conserved	e
PFF0510w			histone H3, putative	PFL0280c				e
MAL13P1.21				PFI1715w		s		e
PFE0430w	ENSG00000145833		ATP-dependent RNA helicase, putative	PF07_0071	ENSG00000129348		queuine tRNA-ribosyltransferase; putative	e
PFE0430w	ENSG00000145833		ATP-dependent RNA helicase, putative	PF14_0631				e
PF11_0069			hypothetical protein	PF11_0069			hypothetical protein	e
PF11_0069			hypothetical protein	PF11_0156	ENSG00000112739		hypothetical protein	e
PF11_0069			hypothetical protein	PF14_0587	ENSG00000087365		hypothetical protein	e
PF11_0069			hypothetical protein	MAL13P1.191				e
PF11_0069			hypothetical protein	PF14_0231	ENSG00000148303		ribosomal protein L7a, putative	e
PFI1755c		s		PF14_0229				e
PFI1755c		s		PFE1050w	ENSG00000101444		adenosylhomocysteinase(S-adenosyl-L-homocystein e hydrolase)	e
PFI1755c		s		PF14_0239				e
PFI1755c		s		PFE0595w	ENSG00000112489			e
PFI1755c		s		PFF0150c			hypothetical protein	e
PFI1755c		s		PF14_0652			hypothetical protein	e
PFI1755c		s		PFL1245w	ENSG00000130985		ubiquitin-activating enzyme e1, putative	e
PFI1755c		s		PFF0220w				e
PF13_0330	ENSG00000183207		ATP-dependent DNA helicase, putative	PF13_0174	ENSG00000196459		P. falciparum homologue of human mbp-1 interacting protein-2a; putative		i
PF13_0330	ENSG00000183207		ATP-dependent DNA helicase, putative	MAL8P1.76	ENSG00000100206		meiotic recombination protein dmc1-like protein		i
PF13_0330	ENSG00000183207		ATP-dependent DNA helicase, putative	PF11_0048			casein kinase II beta chain, putative		i
PF13_0330	ENSG00000183207		ATP-dependent DNA helicase, putative	PFE0270c	ENSG00000116062		DNA repair protein, putative		i
PF13_0330	ENSG00000183207		ATP-dependent DNA helicase, putative	PFE0925c	ENSG00000174243		snrnp protein, putative		i
PF14_0699	ENSG00000131374		hypothetical protein, conserved	PF11_0141	ENSG00000121073		UDP-galactose transporter, putative		i
PFL2420w				PF11_0239			hypothetical protein	e
PFL2420w				PFF0445w				e
PFL2420w				PF10_0319				e
PFL2420w				PFB0710c			hypothetical protein	e
PF07_0095	ENSG00000113272			PF07_0095	ENSG00000113272				i
PF07_0095	ENSG00000113272			PFI1695c	ENSG00000077312		small nuclear ribonucleoprotein (snRNP), putative		i
PF07_0092	ENSG00000007816			PF13_0309	ENSG00000134987				i
PF07_0092	ENSG00000007816			PF11_0105	ENSG00000112578				i
PF07_0092	ENSG00000007816			PF14_0456	ENSG00000065183		hypothetical protein, conserved		i
PF07_0092	ENSG00000007816			PF07_0054	ENSG00000146047|ENSG00000185130		histone h2b, putative		i
PF07_0092	ENSG00000007816			PFC0770c	ENSG00000138160		kinesin-related protein, putative		i
PF11_0065	ENSG00000198034		ribosomal protein S4, putative	PF13_0094				e
PF11_0065	ENSG00000198034		ribosomal protein S4, putative	PF14_0326			hypothetical protein	e
PF11_0065	ENSG00000198034		ribosomal protein S4, putative	MAL6P1.240	ENSG00000182400				i
PF11_0066			caltractin (centrin), putative	PFL1090w				e
PF10_0148	ENSG00000105248			PF14_0104	ENSG00000130741		eukaryotic translation initiation factor 2 gamma subunit, putative		i
PF11_0061	ENSG00000197914|ENSG00000197238|ENSG00000198339|ENSG00000158406|ENSG00000198327|ENSG00000198518|ENSG00000188987|ENSG00000197061|ENSG00000124529|ENSG00000197837|ENSG00000182217|ENSG00000183941|ENSG00000198558		histone H4, putative	PF14_0144	ENSG00000111880		mRNA capping enzyme, putative		i
PF11_0061	ENSG00000197914|ENSG00000197238|ENSG00000198339|ENSG00000158406|ENSG00000198327|ENSG00000198518|ENSG00000188987|ENSG00000197061|ENSG00000124529|ENSG00000197837|ENSG00000182217|ENSG00000183941|ENSG00000198558		histone H4, putative	PFE1255w	ENSG00000163029				i
PF11_0061	ENSG00000197914|ENSG00000197238|ENSG00000198339|ENSG00000158406|ENSG00000198327|ENSG00000198518|ENSG00000188987|ENSG00000197061|ENSG00000124529|ENSG00000197837|ENSG00000182217|ENSG00000183941|ENSG00000198558		histone H4, putative	PF08_0130	ENSG00000160220		wd repeat protein, putative		i
PF11_0061	ENSG00000197914|ENSG00000197238|ENSG00000198339|ENSG00000158406|ENSG00000198327|ENSG00000198518|ENSG00000188987|ENSG00000197061|ENSG00000124529|ENSG00000197837|ENSG00000182217|ENSG00000183941|ENSG00000198558		histone H4, putative	MAL7P1.162	ENSG00000197102		dynein heavy chain, putative		i
PF11_0061	ENSG00000197914|ENSG00000197238|ENSG00000198339|ENSG00000158406|ENSG00000198327|ENSG00000198518|ENSG00000188987|ENSG00000197061|ENSG00000124529|ENSG00000197837|ENSG00000182217|ENSG00000183941|ENSG00000198558		histone H4, putative	PF11_0358	ENSG00000125630		DNA-directed RNA polymerase, beta subunit, putative		i
PF11_0061	ENSG00000197914|ENSG00000197238|ENSG00000198339|ENSG00000158406|ENSG00000198327|ENSG00000198518|ENSG00000188987|ENSG00000197061|ENSG00000124529|ENSG00000197837|ENSG00000182217|ENSG00000183941|ENSG00000198558		histone H4, putative	MAL6P1.249	ENSG00000188486				i
PF11_0061	ENSG00000197914|ENSG00000197238|ENSG00000198339|ENSG00000158406|ENSG00000198327|ENSG00000198518|ENSG00000188987|ENSG00000197061|ENSG00000124529|ENSG00000197837|ENSG00000182217|ENSG00000183941|ENSG00000198558		histone H4, putative	PF11_0377	ENSG00000100181		casein kinase 1		i
PF11_0061	ENSG00000197914|ENSG00000197238|ENSG00000198339|ENSG00000158406|ENSG00000198327|ENSG00000198518|ENSG00000188987|ENSG00000197061|ENSG00000124529|ENSG00000197837|ENSG00000182217|ENSG00000183941|ENSG00000198558		histone H4, putative	PFD0865c	ENSG00000189229		cdc2-related protein kinase 1		i
PF11_0061	ENSG00000197914|ENSG00000197238|ENSG00000198339|ENSG00000158406|ENSG00000198327|ENSG00000198518|ENSG00000188987|ENSG00000197061|ENSG00000124529|ENSG00000197837|ENSG00000182217|ENSG00000183941|ENSG00000198558		histone H4, putative	PF10_0200	ENSG00000135372		hypothetical protein, conserved		i
PF11_0061	ENSG00000197914|ENSG00000197238|ENSG00000198339|ENSG00000158406|ENSG00000198327|ENSG00000198518|ENSG00000188987|ENSG00000197061|ENSG00000124529|ENSG00000197837|ENSG00000182217|ENSG00000183941|ENSG00000198558		histone H4, putative	PF07_0054	ENSG00000146047|ENSG00000185130		histone h2b, putative		i
PF11_0061	ENSG00000197914|ENSG00000197238|ENSG00000198339|ENSG00000158406|ENSG00000198327|ENSG00000198518|ENSG00000188987|ENSG00000197061|ENSG00000124529|ENSG00000197837|ENSG00000182217|ENSG00000183941|ENSG00000198558		histone H4, putative	MAL6P1.73	ENSG00000158417				i
PF11_0061	ENSG00000197914|ENSG00000197238|ENSG00000198339|ENSG00000158406|ENSG00000198327|ENSG00000198518|ENSG00000188987|ENSG00000197061|ENSG00000124529|ENSG00000197837|ENSG00000182217|ENSG00000183941|ENSG00000198558		histone H4, putative	MAL6P1.248	ENSG00000183598|ENSG00000182572|ENSG00000196747|ENSG00000178458|ENSG00000112727|ENSG00000196966|ENSG00000124642|ENSG00000196532|ENSG00000124693|ENSG00000198366|ENSG00000197153				i
MAL13P1.113	ENSG00000132639			PF11_0339	ENSG00000187615|ENSG00000140905		hypothetical protein		i
MAL13P1.113	ENSG00000132639			PF10_0334	ENSG00000073578		flavoprotein subunit of succinate dehydrogenase		i
MAL13P1.113	ENSG00000132639			PFE0965c	ENSG00000185883		vacuolar ATP synthetase, putative		i
MAL13P1.113	ENSG00000132639			MAL6P1.244	ENSG00000166441				i
MAL13P1.113	ENSG00000132639			PFL1310c	ENSG00000100201		ATP-dependent RNA helicase, putative		i
MAL13P1.113	ENSG00000132639			PFE0445c	ENSG00000105402|ENSG00000125814		SNAP protein (soluble N-ethylmaleimide-sensitive factor Attachment Protein), putative		i
PF10_0026			hypothetical protein	MAL13P1.114			hypothetical protein	e
PF10_0026			hypothetical protein	PFL0315c				e
PF10_0025		s	PF70 protein	PFA0430c				e
PF10_0025		s	PF70 protein	PF14_0499				e
PFE0895c			Zinc finger protein, putative	MAL13P1.25			hypothetical protein	e
PF10_0143	ENSG00000108264		transcriptional activator ADA2, putative	PFE0540w	ENSG00000144451		WD-repeat potein, putative		i
PF10_0143	ENSG00000108264		transcriptional activator ADA2, putative	PF13_0314			hypothetical protein	e
PF10_0143	ENSG00000108264		transcriptional activator ADA2, putative	PFE0305w	ENSG00000182521		transcription initiation factor TFiid, TATA-binding protein		i
PF10_0143	ENSG00000108264		transcriptional activator ADA2, putative	PF07_0066			hypothetical protein	e
PF10_0143	ENSG00000108264		transcriptional activator ADA2, putative	PFA0130c		s	Serine/Threonine protein kinase, putative	e
PF10_0143	ENSG00000108264		transcriptional activator ADA2, putative	PFL2430c	ENSG00000119718		eukaryotic translation initiation factor 2b, subunit 2, putative		i
PF10_0143	ENSG00000108264		transcriptional activator ADA2, putative	PF14_0177	ENSG00000073111		DNA replication licensing factor MCM2	e
PF10_0143	ENSG00000108264		transcriptional activator ADA2, putative	PFB0640c	ENSG00000075826		hypothetical protein, conserved	e
PF10_0143	ENSG00000108264		transcriptional activator ADA2, putative	PFI1215w	ENSG00000183431		splicesome-associated protein, putative		i
PF10_0143	ENSG00000108264		transcriptional activator ADA2, putative	PF08_0034			histone acetyltransferase Gcn5, putative		i
PF10_0143	ENSG00000108264		transcriptional activator ADA2, putative	PF08_0037			hypothetical protein		i
PF10_0143	ENSG00000108264		transcriptional activator ADA2, putative	PFD0265w	ENSG00000174231		pre-mRNA splicing factor, putative	e
PF10_0143	ENSG00000108264		transcriptional activator ADA2, putative	PFI0825w				e
PF10_0143	ENSG00000108264		transcriptional activator ADA2, putative	PF13_0091	ENSG00000196504				i
PF10_0143	ENSG00000108264		transcriptional activator ADA2, putative	PFC1060c	ENSG00000175467			e
PF10_0143	ENSG00000108264		transcriptional activator ADA2, putative	PF11_0225	ENSG00000161204		PfGCN20		i
PF10_0143	ENSG00000108264		transcriptional activator ADA2, putative	PF11_0404					i
PF10_0143	ENSG00000108264		transcriptional activator ADA2, putative	PFL1865w				e
PF10_0143	ENSG00000108264		transcriptional activator ADA2, putative	PF11_0297			hypothetical protein		i
PF10_0143	ENSG00000108264		transcriptional activator ADA2, putative	PFE1370w	ENSG00000100380			e
PF10_0143	ENSG00000108264		transcriptional activator ADA2, putative	PF11_0174			dipeptidyl aminopeptidase 1	e
PF10_0143	ENSG00000108264		transcriptional activator ADA2, putative	PF07_0086				e
PF10_0143	ENSG00000108264		transcriptional activator ADA2, putative	PFE0040c		s		e
PF11_0327	ENSG00000130703		hypothetical protein	PFL0210c	ENSG00000132507		eukaryotic initiation factor 5a, putative	e
PF10_0146				PF10_0260			hypothetical protein	e
PF10_0146				PF14_0708			hypothetical protein	e
PF10_0147	ENSG00000160688		FAD synthetase, putative	PF14_0718	ENSG00000108590		hypothetical protein, conserved		i
PF11_0241			hypothetical protein	PFC0350c	ENSG00000135624		T-complex protein eta subunit, putative	e
PF11_0241			hypothetical protein	PF08_0034			histone acetyltransferase Gcn5, putative	e
PF11_0241			hypothetical protein	PFF1365c			hypothetical protein	e
PF11_0241			hypothetical protein	PFL0275w			hypothetical protein	e
PF11_0241			hypothetical protein	PFL1385c				e
PF11_0242			asparagine-rich protein	PF14_0177	ENSG00000073111		DNA replication licensing factor MCM2	e
PF11_0242			asparagine-rich protein	PFI0250c	ENSG00000173744			e
PF11_0242			asparagine-rich protein	PFF1325c			c3h4-type ring finger protein, putative	e
PF11_0244			hypothetical protein	PF13_0346	ENSG00000006717		ubiquitin/ribosomal fusion protein uba52 homologue, putative		i
PF11_0244			hypothetical protein	PFI0215c	ENSG00000129128		signal peptidase, putative		i
PF11_0244			hypothetical protein	PFL0190w	ENSG00000078967		ubiquitin-conjugating enzyme e2, putative		i
PF11_0244			hypothetical protein	PF14_0579	ENSG00000131469		ribosomal protein L27, putative		i
PF11_0244			hypothetical protein	PFL2055w	ENSG00000184779|ENSG00000182774		40S ribosomal protein S17, putative		i
PF11_0244			hypothetical protein	MAL13P1.45					i
PF11_0245	ENSG00000189369		translation elongation factor EF-1, subunit alpha, putative	PF11_0245	ENSG00000189369		translation elongation factor EF-1, subunit alpha, putative		i
PF11_0245	ENSG00000189369		translation elongation factor EF-1, subunit alpha, putative	PF10_0103	ENSG00000125977		eukaryotic translation initiation factor 2, beta, putative		i
PF11_0245	ENSG00000189369		translation elongation factor EF-1, subunit alpha, putative	PFB0550w	ENSG00000120705		peptide chain release factor subunit 1, putative		i
PF11_0245	ENSG00000189369		translation elongation factor EF-1, subunit alpha, putative	PFL0835w			GTP-binding protein, putative	e
PF11_0245	ENSG00000189369		translation elongation factor EF-1, subunit alpha, putative	PF10_0057	ENSG00000005007				i
PF11_0246			hypothetical protein	PF14_0652			hypothetical protein	e
PF14_0594				PFC0960c				e
MAL8P1.128	ENSG00000100902		proteasome subunit alpha, putative	MAL8P1.142	ENSG00000159377		proteasome beta-subunit		i
MAL8P1.128	ENSG00000100902		proteasome subunit alpha, putative	PF11_0120				e
MAL8P1.128	ENSG00000100902		proteasome subunit alpha, putative	PF10_0111	ENSG00000100804		20S proteasome beta subunit, putative		i
MAL8P1.128	ENSG00000100902		proteasome subunit alpha, putative	MAL6P1.88	ENSG00000106588				i
MAL8P1.128	ENSG00000100902		proteasome subunit alpha, putative	PFC0745c	ENSG00000100567		proteasome component C8, putative		i
MAL8P1.128	ENSG00000100902		proteasome subunit alpha, putative	PFI1545c	ENSG00000142507		proteasome precursor, putative		i
MAL8P1.128	ENSG00000100902		proteasome subunit alpha, putative	PF08_0130	ENSG00000160220		wd repeat protein, putative		i
MAL8P1.128	ENSG00000100902		proteasome subunit alpha, putative	PFE1195w	ENSG00000065150		karyopherin beta		i
MAL8P1.128	ENSG00000100902		proteasome subunit alpha, putative	PFA0400c	ENSG00000108294		beta3 proteasome subunit, putative		i
MAL8P1.128	ENSG00000100902		proteasome subunit alpha, putative	PF13_0282	ENSG00000041357		proteasome subunit, putative		i
MAL8P1.128	ENSG00000100902		proteasome subunit alpha, putative	PF14_0676	ENSG00000126067		20S proteasome beta 4 subunit, putative		i
MAL8P1.128	ENSG00000100902		proteasome subunit alpha, putative	PF10_0174	ENSG00000197170		26s proteasome subunit p55, putative		i
MAL8P1.128	ENSG00000100902		proteasome subunit alpha, putative	PFL2070w	ENSG00000124222		t-SNARE, putative		i
MAL8P1.128	ENSG00000100902		proteasome subunit alpha, putative	PF14_0716	ENSG00000129084		Proteosome subunit alpha type 1, putative		i
MAL8P1.128	ENSG00000100902		proteasome subunit alpha, putative	PF08_0109	ENSG00000159352				i
MAL8P1.128	ENSG00000100902		proteasome subunit alpha, putative	MAL13P1.270	ENSG00000101182		proteasome subunit, putative		i
MAL6P1.77	ENSG00000143324			MAL6P1.101					i
MAL6P1.77	ENSG00000143324			PFE1510c			phosphoenolpyruvate/phosphate translocator precursor, putative		i
MAL6P1.77	ENSG00000143324			PFI0255c	ENSG00000155287		mitochondrial carrier protein, putative		i
MAL6P1.77	ENSG00000143324			PFE0410w	ENSG00000189339		triose or hexose phosphate / phosphate translocator, putative		i
MAL6P1.77	ENSG00000143324			PFD0930w	ENSG00000111711		CGI-141 protein homolog, putative		i
MAL6P1.77	ENSG00000143324			PF13_0280	ENSG00000136240		ER lumen protein retaining receptor		i
MAL6P1.77	ENSG00000143324			PF14_0297	ENSG00000138185		ecto-nucleoside triphosphate diphosphohydrolase 1, putative		i
PF14_0598	ENSG00000111640		glyceraldehyde-3-phosphate dehydrogenase	PF10_0155	ENSG00000111674		enolase	e
PF14_0598	ENSG00000111640		glyceraldehyde-3-phosphate dehydrogenase	PF08_0087	ENSG00000025800		importin alpha, putative		i
PF14_0598	ENSG00000111640		glyceraldehyde-3-phosphate dehydrogenase	PF14_0177	ENSG00000073111		DNA replication licensing factor MCM2	e
PF14_0598	ENSG00000111640		glyceraldehyde-3-phosphate dehydrogenase	PFE0835w	ENSG00000135655		ubiquitin carboxyl-terminal hydrolase 2, putative	e
PF14_0598	ENSG00000111640		glyceraldehyde-3-phosphate dehydrogenase	PFL0315c				e
PF14_0614			hypothetical protein	PF11_0076			hypothetical protein	e
PF14_0614			hypothetical protein	PFL1930w			hypothetical protein	e
PF14_0614			hypothetical protein	PFD0390c				e
PF14_0614			hypothetical protein	PFB0670c			hypothetical protein	e
PF14_0614			hypothetical protein	PF11_0069			hypothetical protein	e
PFD0900w				PFI0690c				e
PF13_0275		s		PFL2390c			hypothetical protein	e
PF14_0201			hypothetical protein	PFI1445w				e
PF14_0201			hypothetical protein	MAL13P1.114			hypothetical protein	e
PF14_0201			hypothetical protein	MAL8P1.69	ENSG00000108953		14-3-3 protein homologue, putative	e
PF14_0201			hypothetical protein	PF11_0278			hypothetical protein	e
PF14_0201			hypothetical protein	PF10_0213			10b antigen, putative	e
PF14_0201			hypothetical protein	PFF0770c			hypothetical protein with PP2C domain	e
PF14_0201			hypothetical protein	PFE0845c	ENSG00000161016		60S ribosomal subunit protein L8, putative	e
PF14_0201			hypothetical protein	PF10_0186			hypothetical protein	e
PF14_0201			hypothetical protein	PFL0625c	ENSG00000107581		eukaryotic translation initiation factor 3 subunit 10, putative	e
PF14_0201			hypothetical protein	PFD0665c	ENSG00000013275		26s proteasome aaa-ATPase subunit Rpt3, putative	e
PF11_0298	ENSG00000142892		GPI8p transamidase	MAL6P1.273					i
PF11_0298	ENSG00000142892		GPI8p transamidase	MAL13P1.271	ENSG00000117410		V-type ATPase, putative		i
PF11_0298	ENSG00000142892		GPI8p transamidase	PFI0535w	ENSG00000135845		hypothetical protein		i
PF11_0298	ENSG00000142892		GPI8p transamidase	PFL2245w	ENSG00000144867		hypothetical protein		i
PF11_0298	ENSG00000142892		GPI8p transamidase	PF13_0285			hypothetical protein, conserved		i
MAL13P1.346			DNA repair endonuclease	PF11_0212			hypothetical protein		i
MAL13P1.346			DNA repair endonuclease	PF11_0157	ENSG00000152642		glycerol-3-phosphate dehydrogenase, putative		i
MAL13P1.346			DNA repair endonuclease	PFL0780w			glycerol-3-phosphate dehydrogenase, putative		i
PFF0920c				MAL13P1.15				e
PF14_0758		s	hypothetical protein	PFB0340c			cysteine protease, putative	e
PFL0415w			acyl carrier protein, mitochondrial precursor, putative	PF14_0562	ENSG00000171928		hypothetical protein		i
PFL2245w	ENSG00000144867		hypothetical protein	PF13_0285			hypothetical protein, conserved		i
PFL2275c	ENSG00000096060		70 kDa peptidylprolyl isomerase, putative	PF11_0270	ENSG00000113407		threonine --tRNA ligase, putative		i
PFL2275c	ENSG00000096060		70 kDa peptidylprolyl isomerase, putative	MAL13P1.76	ENSG00000145736		hypothetical protein		i
PFL2275c	ENSG00000096060		70 kDa peptidylprolyl isomerase, putative	PFL0900c	ENSG00000113643		arginyl-tRNA synthetase, putative		i
PFL2275c	ENSG00000096060		70 kDa peptidylprolyl isomerase, putative	MAL6P1.36	ENSG00000102967				i
PF13_0171	ENSG00000125691		60S ribosomal protein L23, putative	PF10_0245	ENSG00000198380		glucosamine--fructose-6-phosphate aminotransferase, putative		i
PFC0441c	ENSG00000178982		hypothetical protein	MAL6P1.304	ENSG00000100129				i
PFI0265c				PFA0400c	ENSG00000108294		beta3 proteasome subunit, putative	e
PF11_0396	ENSG00000138032		Protein phosphatase 2C	PF11_0105	ENSG00000112578				i
PF11_0396	ENSG00000138032		Protein phosphatase 2C	PFE1325w				e
PF11_0396	ENSG00000138032		Protein phosphatase 2C	PFL0740c	ENSG00000115541		10 kd chaperonin, putative		i
PF11_0396	ENSG00000138032		Protein phosphatase 2C	PF10_0132	ENSG00000154822		phospholipase C-like, putative	e
PF11_0396	ENSG00000138032		Protein phosphatase 2C	PF11_0377	ENSG00000100181		casein kinase 1		i
PF11_0396	ENSG00000138032		Protein phosphatase 2C	PF14_0494	ENSG00000167721		hypothetical protein, conserved		i
PF11_0396	ENSG00000138032		Protein phosphatase 2C	MAL6P1.70	ENSG00000122218				i
PF11_0396	ENSG00000138032		Protein phosphatase 2C	MAL6P1.61	ENSG00000113522				i
PFE0845c	ENSG00000161016		60S ribosomal subunit protein L8, putative	PFI0455w	ENSG00000088930		exoribonuclease, putative		i
PFE0845c	ENSG00000161016		60S ribosomal subunit protein L8, putative	PFC0915w	ENSG00000110367		ATP-dependent RNA helicase, putative		i
PFE0845c	ENSG00000161016		60S ribosomal subunit protein L8, putative	PF14_0261	ENSG00000170515		proliferation-associated protein 2g4, putative		i
PFE0845c	ENSG00000161016		60S ribosomal subunit protein L8, putative	PFL1310c	ENSG00000100201		ATP-dependent RNA helicase, putative		i
PFE0845c	ENSG00000161016		60S ribosomal subunit protein L8, putative	MAL6P1.73	ENSG00000158417				i
PFE0845c	ENSG00000161016		60S ribosomal subunit protein L8, putative	MAL6P1.296	ENSG00000107937				i
PFE0845c	ENSG00000161016		60S ribosomal subunit protein L8, putative	PF14_0292	ENSG00000041802		hypothetical protein, conserved		i
PF11_0117	ENSG00000133119		replication factor C subunit 5, putative	PFB0840w	ENSG00000163918		replication factor C, subunit 2		i
PF11_0117	ENSG00000133119		replication factor C subunit 5, putative	PF14_0602	ENSG00000014138		DNA polymerase alpha subunit, putative		i
PF11_0117	ENSG00000133119		replication factor C subunit 5, putative	PF14_0601	ENSG00000111445		replication factor C3		i
PF11_0117	ENSG00000133119		replication factor C subunit 5, putative	PFL2005w	ENSG00000049541		replication factor c subunit 4		i
PF11_0117	ENSG00000133119		replication factor C subunit 5, putative	PFB0895c	ENSG00000035928		replication factor C subunit 1, putative		i
PF11_0117	ENSG00000133119		replication factor C subunit 5, putative	PFA0190c	ENSG00000138107		actin		i
PF11_0117	ENSG00000133119		replication factor C subunit 5, putative	PF13_0328	ENSG00000132646		proliferating cell nuclear antigen		i
MAL13P1.56	ENSG00000111144		m1-family aminopeptidase	PFI0975c				e
MAL13P1.56	ENSG00000111144		m1-family aminopeptidase	PF10_0186			hypothetical protein	e
MAL13P1.56	ENSG00000111144		m1-family aminopeptidase	PFI0875w	ENSG00000044574		Heat shock protein	e
MAL13P1.56	ENSG00000111144		m1-family aminopeptidase	chr7_000093.gen_1				e
MAL13P1.56	ENSG00000111144		m1-family aminopeptidase	PF11_0108	ENSG00000101161		hypothetical protein, conserved		i
PFF1185w			iswi protein homologue	MAL13P1.121			hypothetical protein	e
PFF1185w			iswi protein homologue	PF11_0506			hypothetical protein	e
PFF1185w			iswi protein homologue	PFD0100c				e
PFF1185w			iswi protein homologue	PF13_0036	ENSG00000126698		DNAJ protein, putative	e
PFF1185w			iswi protein homologue	PFI1715w		s		e
PFF1185w			iswi protein homologue	PFE1590w				e
PFF1185w			iswi protein homologue	PFI0930c	ENSG00000119335		Nucleosome assembly protein	e
PFF1185w			iswi protein homologue	PF07_0033	ENSG00000170606		Cg4 protein	e
PFF1185w			iswi protein homologue	PFF0165c			hypothetical protein	e
PFF1185w			iswi protein homologue	MAL13P1.206	ENSG00000168575		phosphate transporter, putative	e
PFF1185w			iswi protein homologue	chr7_000020.gen_1		s		e
PFF1185w			iswi protein homologue	PFE0905w			hypothetical protein	e
PFF1185w			iswi protein homologue	PFL1245w	ENSG00000130985		ubiquitin-activating enzyme e1, putative	e
PFF1185w			iswi protein homologue	PF11_0429			hypothetical protein	e
PFF1185w			iswi protein homologue	PFI0470w			FHA domain protein, putative	e
PFF1185w			iswi protein homologue	PFF1185w			iswi protein homologue	e
PFL1480w	ENSG00000157020			PFA0530c					i
PFL1480w	ENSG00000157020			PF11_0251	ENSG00000197930		endoplasmic reticulum oxidoreductin, putative		i
PFC0865w	ENSG00000134597		RNA-binding protein, putative	PFL2235w	ENSG00000137656			e	i
PFC0865w	ENSG00000134597		RNA-binding protein, putative	PFC0975c	ENSG00000198618|ENSG00000196262		PFCYP19, cyclophilin, peptidyl-prolyl cis-trans isomerase		i
PFC0865w	ENSG00000134597		RNA-binding protein, putative	PFE0305w	ENSG00000182521		transcription initiation factor TFiid, TATA-binding protein		i
PFC0865w	ENSG00000134597		RNA-binding protein, putative	PFL0900c	ENSG00000113643		arginyl-tRNA synthetase, putative		i
PFC0865w	ENSG00000134597		RNA-binding protein, putative	MAL6P1.91	ENSG00000065154				i
PFE0440w				PF07_0053				e
PF14_0183	ENSG00000178105		RNA helicase, putative	MAL6P1.172	ENSG00000115421				i
PFE0540w	ENSG00000144451		WD-repeat potein, putative	PFL2180w	ENSG00000114686		50S ribosomal protein L3, putative		i
PFE0540w	ENSG00000144451		WD-repeat potein, putative	MAL7P1.122	ENSG00000138430		conserved GTP-binding protein, putative		i
PFL0665c	ENSG00000163882		RNA polymerase subunit 8c, putative	PF10_0269	ENSG00000168002		DNA-directed RNA polymerase II, putative		i
PFE1600w		s		PFE1605w		s		e
PFE1600w		s		PFE1005w	ENSG00000170889		40S ribosomal subunit protein S9, putative	e
PFE1600w		s		PFE1325w				e
MAL13P1.114			hypothetical protein	PF10_0111	ENSG00000100804		20S proteasome beta subunit, putative	e
MAL13P1.114			hypothetical protein	PF14_0323	ENSG00000160014|ENSG00000143933		calmodulin	e
MAL13P1.114			hypothetical protein	PF13_0268	ENSG00000198782		ribosomal protein L17, putative	e
MAL13P1.114			hypothetical protein	PF10_0335			hypothetical protein	e
PFL0255c	ENSG00000109618			PF14_0112	ENSG00000107815		POM1, putative		i
MAL13P1.117			hypothetical protein, conserved	MAL6P1.288	ENSG00000136854				i
MAL13P1.111				PFI0975c				e
MAL13P1.111				PFC0360w	ENSG00000100591			e
PF10_0322	ENSG00000142920		S-adenosylmethionine decarboxylase-ornithine decarboxylase	PF10_0322	ENSG00000142920		S-adenosylmethionine decarboxylase-ornithine decarboxylase	e
PF10_0323			hypothetical protein	MAL13P1.230				e
PF13_0314			hypothetical protein	PF08_0075	ENSG00000167526		60S ribosomal protein L13, putative	e
PFE0305w	ENSG00000182521		transcription initiation factor TFiid, TATA-binding protein	PFA0525w	ENSG00000137947		transcription initiation factor TFIIB, putative		i
PFE0305w	ENSG00000182521		transcription initiation factor TFiid, TATA-binding protein	PFL2125c	ENSG00000137349				i
PFE0305w	ENSG00000182521		transcription initiation factor TFiid, TATA-binding protein	PF10_0237					i
PFE0305w	ENSG00000182521		transcription initiation factor TFiid, TATA-binding protein	PF14_0469	ENSG00000185024		transcription factor IIIb subunit, putative		i
PFE0305w	ENSG00000182521		transcription initiation factor TFiid, TATA-binding protein	PFE0540w	ENSG00000144451		WD-repeat potein, putative		i
PF07_0073	ENSG00000031698		seryl-tRNA synthetase, putative	PFI0820c	ENSG00000135486|ENSG00000139675|ENSG00000197029|ENSG00000187999|ENSG00000170144|ENSG00000106232		RNA-binding protein, putative		i
PF07_0073	ENSG00000031698		seryl-tRNA synthetase, putative	PFI0965w	ENSG00000147471				i
PF07_0073	ENSG00000031698		seryl-tRNA synthetase, putative	PF11_0377	ENSG00000100181		casein kinase 1		i
PF11_0438	ENSG00000182899		Ribosomal protein, putative	PF14_0269	ENSG00000176261		hypothetical protein, conserved		i
PF11_0438	ENSG00000182899		Ribosomal protein, putative	PF14_0399			ADP-ribosylation-like factor, putative		i
PFL1340c				PF13_0050	ENSG00000176635			e
PFL1340c				PFL0700w			hypothetical protein	e
PFL1340c				MAL7P1.13				e
PF14_0256	ENSG00000178896		exosome complex exonuclease rrp41, putative	PFI0415c	ENSG00000068438				i
PFD0970c				PFA0635c		s		e
PFD0970c				PF13_0213	ENSG00000089009		60S ribosomal subunit protein L6e, putative	e
PFD0970c				PFE0500c			hypothetical protein	e
PFD0970c				PFA0620c		s		e
PFF0940c			cell division cycle protein 48 homologue, putative	PF08_0003				e
PFF0625w			nucleolar GTP-binding protein 1, putative	PFL2550w		s	hypothetical protein, conserved in P. falciparum	e
PF11_0071	ENSG00000175792		RuvB DNA helicase, putative	PF07_0092	ENSG00000007816				i
PF11_0071	ENSG00000175792		RuvB DNA helicase, putative	PF10_0320	ENSG00000115685		hypothetical protein		i
PF11_0071	ENSG00000175792		RuvB DNA helicase, putative	PFC0850c	ENSG00000174840		hypothetical protein		i
PF11_0071	ENSG00000175792		RuvB DNA helicase, putative	PF13_0330	ENSG00000183207		ATP-dependent DNA helicase, putative		i
PF11_0142	ENSG00000135018|ENSG00000188021		hypothetical protein, conserved	PF14_0632	ENSG00000173692		26S proteasome subunit, putative		i
PF11_0142	ENSG00000135018|ENSG00000188021		hypothetical protein, conserved	PF14_0378	ENSG00000111669		triose-phosphate isomerase		i
PF11_0142	ENSG00000135018|ENSG00000188021		hypothetical protein, conserved	PFE0785c				e
PF11_0142	ENSG00000135018|ENSG00000188021		hypothetical protein, conserved	PF10_0114	ENSG00000179262		DNA repair protein RAD23, putative		i
PF11_0142	ENSG00000135018|ENSG00000188021		hypothetical protein, conserved	PFL0190w	ENSG00000078967		ubiquitin-conjugating enzyme e2, putative		i
PF11_0142	ENSG00000135018|ENSG00000188021		hypothetical protein, conserved	PF10_0298	ENSG00000185627		26S proteasome subunit, putative		i
PF11_0142	ENSG00000135018|ENSG00000188021		hypothetical protein, conserved	PF07_0073	ENSG00000031698		seryl-tRNA synthetase, putative	e
PF11_0142	ENSG00000135018|ENSG00000188021		hypothetical protein, conserved	PFL0585w	ENSG00000150991		PfpUB Plasmodium falciparum polyubiquitin		i
PF11_0142	ENSG00000135018|ENSG00000188021		hypothetical protein, conserved	PFA0375c	ENSG00000165186		patched family protein, putative	e
PF11_0142	ENSG00000135018|ENSG00000188021		hypothetical protein, conserved	PF10_0058			hypothetical protein	e
PF11_0142	ENSG00000135018|ENSG00000188021		hypothetical protein, conserved	PF11_0239			hypothetical protein	e
PF11_0142	ENSG00000135018|ENSG00000188021		hypothetical protein, conserved	PFB0260w	ENSG00000175166		proteasome 26S regulatory subunit, putative		i
PFI0910w	ENSG00000197299		DNA helicase, putative	PF13_0251	ENSG00000177302		DNA topoisomerase III, putative		i
PF14_0057	ENSG00000131795		RNA binding protein, putative	MAL7P1.139	ENSG00000111196		mago nashi protein homolog, putative		i
PFL0575w			hypothetical protein	PF13_0188			hypothetical protein		i
PF14_0055	ENSG00000170727		hypothetical protein, conserved	PFL1920c			hydroxyethylthiazole kinase, putative		i
PF14_0055	ENSG00000170727		hypothetical protein, conserved	PF14_0185			ATP-dependent RNA helicase, putative		i
PF14_0055	ENSG00000170727		hypothetical protein, conserved	MAL6P1.304	ENSG00000100129				i
PF14_0055	ENSG00000170727		hypothetical protein, conserved	MAL13P1.341	ENSG00000053372				i
PF14_0055	ENSG00000170727		hypothetical protein, conserved	PF11_0139	ENSG00000184007		protein tyrosine phosphatase, putative		i
PF14_0055	ENSG00000170727		hypothetical protein, conserved	PF11_0090	ENSG00000100029		hypothetical protein		i
PF14_0055	ENSG00000170727		hypothetical protein, conserved	PFE1030c			phosphomethylpyrimidine kinase, putative		i
PF14_0055	ENSG00000170727		hypothetical protein, conserved	PF13_0178	ENSG00000126005		translation initiation factor 6, putative		i
PF14_0055	ENSG00000170727		hypothetical protein, conserved	PF13_0229	ENSG00000122729		IRP-like protein		i
PF14_0055	ENSG00000170727		hypothetical protein, conserved	PF14_0520	ENSG00000142657		6-phosphogluconate dehydrogenase, decarboxylating, putative		i
PF14_0055	ENSG00000170727		hypothetical protein, conserved	MAL6P1.119	ENSG00000088205				i
PF14_0055	ENSG00000170727		hypothetical protein, conserved	PFC1060c	ENSG00000175467			e
PF14_0055	ENSG00000170727		hypothetical protein, conserved	MAL6P1.210	ENSG00000136274				i
PF14_0055	ENSG00000170727		hypothetical protein, conserved	PF11_0305	ENSG00000111641				i
PF14_0055	ENSG00000170727		hypothetical protein, conserved	PFI0860c	ENSG00000109606		ATP-dependant RNA helicase, putative		i
PF14_0055	ENSG00000170727		hypothetical protein, conserved	PFE0885w	ENSG00000106263		eukaryotic translation initiation factor 3 subunit, putative		i
PF14_0055	ENSG00000170727		hypothetical protein, conserved	MAL6P1.296	ENSG00000107937				i
PF14_0055	ENSG00000170727		hypothetical protein, conserved	PF10_0278	ENSG00000197498		hypothetical protein, conserved		i
PF14_0055	ENSG00000170727		hypothetical protein, conserved	PF13_0257			glutamate--tRNA ligase		i
PF14_0055	ENSG00000170727		hypothetical protein, conserved	PF14_0142	ENSG00000172531|ENSG00000186298		serine/threonine protein phosphatase, putative		i
PF14_0055	ENSG00000170727		hypothetical protein, conserved	MAL6P1.123					i
PF14_0055	ENSG00000170727		hypothetical protein, conserved	MAL6P1.90	ENSG00000146731				i
PF14_0500				PFE0445c	ENSG00000105402|ENSG00000125814		SNAP protein (soluble N-ethylmaleimide-sensitive factor Attachment Protein), putative		i
PF14_0500				PFD1035w	ENSG00000149084	s	steroid dehydrogenase kik-i, putative		i
PF14_0500				PFF0285c			DNA repair protein RAD50, putative	e
PF14_0500				PFB0750w	ENSG00000136631		vacuolar protein-sorting protein VPS45, putative		i
PF14_0500				PFL2070w	ENSG00000124222		t-SNARE, putative		i
PF14_0500				PFB0710c			hypothetical protein	e
PF14_0500				PFE0085c					i
PF14_0500				PF10_0068			hypothetical protein		i
PF14_0053	ENSG00000048392		ribonucleotide reductase small subunit	PF14_0053	ENSG00000048392		ribonucleotide reductase small subunit		i
PF14_0502	ENSG00000108848			MAL13P1.338	ENSG00000104852		u1 small nuclear ribonucleoprotein, putative		i
PF14_0502	ENSG00000108848			PFD0750w	ENSG00000114503		nuclear cap-binding protein, putative		i
PF14_0502	ENSG00000108848			MAL8P1.48	ENSG00000143977		small nuclear ribonucleoprotein, putative		i
PF14_0502	ENSG00000108848			PFC0635c	ENSG00000135930		translation initiation factor E4, putative		i
PF14_0502	ENSG00000108848			PF14_0502	ENSG00000108848				i
MAL7P1.24	ENSG00000164346		hypothetical protein, conserved	PF11_0305	ENSG00000111641				i
MAL7P1.24	ENSG00000164346		hypothetical protein, conserved	MAL13P1.341	ENSG00000053372				i
MAL7P1.24	ENSG00000164346		hypothetical protein, conserved	PF13_0178	ENSG00000126005		translation initiation factor 6, putative		i
MAL7P1.24	ENSG00000164346		hypothetical protein, conserved	PF11_0471	ENSG00000073536				i
MAL7P1.24	ENSG00000164346		hypothetical protein, conserved	PF14_0055	ENSG00000170727		hypothetical protein, conserved		i
MAL7P1.24	ENSG00000164346		hypothetical protein, conserved	PF14_0221	ENSG00000134697		hypothetical protein, conserved		i
MAL7P1.24	ENSG00000164346		hypothetical protein, conserved	PF14_0261	ENSG00000170515		proliferation-associated protein 2g4, putative		i
MAL7P1.24	ENSG00000164346		hypothetical protein, conserved	PFI1755c		s		e
MAL7P1.24	ENSG00000164346		hypothetical protein, conserved	PF10_0278	ENSG00000197498		hypothetical protein, conserved		i
MAL7P1.24	ENSG00000164346		hypothetical protein, conserved	PF07_0067	ENSG00000198301				i
MAL7P1.24	ENSG00000164346		hypothetical protein, conserved	MAL6P1.296	ENSG00000107937				i
MAL7P1.24	ENSG00000164346		hypothetical protein, conserved	PF08_0109	ENSG00000159352				i
MAL7P1.24	ENSG00000164346		hypothetical protein, conserved	MAL6P1.119	ENSG00000088205				i
PFC0910w			hypothetical protein	PFC0910w			hypothetical protein		i
MAL7P1.26	ENSG00000172315		O-sialoglycoprotein endopeptidase, putative	PF10_0299	ENSG00000092094		hypothetical protein, conserved		i
MAL7P1.26	ENSG00000172315		O-sialoglycoprotein endopeptidase, putative	MAL6P1.167	ENSG00000139988				i
MAL7P1.26	ENSG00000172315		O-sialoglycoprotein endopeptidase, putative	PFE0580w					i
MAL7P1.26	ENSG00000172315		O-sialoglycoprotein endopeptidase, putative	MAL6P1.91	ENSG00000065154				i
MAL7P1.26	ENSG00000172315		O-sialoglycoprotein endopeptidase, putative	PFC0135c	ENSG00000082898		conserved protein		i
MAL7P1.21	ENSG00000115942		origin recognition complex subunit, putative	MAL13P1.279	ENSG00000123374		cell division control protein 2 homolog		i
MAL7P1.21	ENSG00000115942		origin recognition complex subunit, putative	PFD0180c	ENSG00000176102		CGI-201 protein, short form		i
MAL7P1.21	ENSG00000115942		origin recognition complex subunit, putative	PFL0150w	ENSG00000094804		origin recognition complex 1 protein		i
MAL7P1.20			peptide chain release factor, putative	MAL13P1.249				e
PF10_0071	ENSG00000175220		rhoGAP protein	PFI1510w				e
PF14_0294	ENSG00000181085		mitogen-activated protein kinase 1	PFL1155w	ENSG00000131979		GTP cyclohydrolase I		i
PF14_0294	ENSG00000181085		mitogen-activated protein kinase 1	MAL6P1.210	ENSG00000136274				i
PF14_0294	ENSG00000181085		mitogen-activated protein kinase 1	PFC0890w	ENSG00000155878		vesicle transport protein, putative		i
PF14_0294	ENSG00000181085		mitogen-activated protein kinase 1	PFI0475w	ENSG00000100028		small nuclear ribonucleoprotein (snRNP), putative		i
PF14_0294	ENSG00000181085		mitogen-activated protein kinase 1	PFC0360w	ENSG00000100591				i
PF14_0294	ENSG00000181085		mitogen-activated protein kinase 1	PFI1545c	ENSG00000142507		proteasome precursor, putative		i
PF14_0294	ENSG00000181085		mitogen-activated protein kinase 1	PF11_0461	ENSG00000175582		rab6		i
PF14_0294	ENSG00000181085		mitogen-activated protein kinase 1	PF14_0655	ENSG00000161960		RNA helicase-1, putative		i
PF14_0294	ENSG00000181085		mitogen-activated protein kinase 1	PF14_0025	ENSG00000166200		proteosome subunit, putative		i
PF14_0294	ENSG00000181085		mitogen-activated protein kinase 1	MAL7P1.100	ENSG00000114904		serine/threonine protein kinase 2, putative		i
PF14_0294	ENSG00000181085		mitogen-activated protein kinase 1	PF14_0520	ENSG00000142657		6-phosphogluconate dehydrogenase, decarboxylating, putative		i
PF14_0294	ENSG00000181085		mitogen-activated protein kinase 1	PFC0105w	ENSG00000096063		serine/threonine protein kinase, putative	e
PF14_0294	ENSG00000181085		mitogen-activated protein kinase 1	PFB0090c		s	hypothetical protein, conserved		i
PF14_0294	ENSG00000181085		mitogen-activated protein kinase 1	PFC0710w	ENSG00000180817		inorganic pyrophosphatase, putative		i
PF14_0294	ENSG00000181085		mitogen-activated protein kinase 1	PFD0665c	ENSG00000013275		26s proteasome aaa-ATPase subunit Rpt3, putative		i
PFL2010c	ENSG00000136271		DEAD/DEAH box helicase, putative	PF13_0207				e
PFL2010c	ENSG00000136271		DEAD/DEAH box helicase, putative	PF10_0278	ENSG00000197498		hypothetical protein, conserved		i
PFL2010c	ENSG00000136271		DEAD/DEAH box helicase, putative	MAL13P1.22	ENSG00000105486		DNA ligase 1		i
PF14_0297	ENSG00000138185		ecto-nucleoside triphosphate diphosphohydrolase 1, putative	MAL6P1.38					i
MAL7P1.28			hypothetical protein	PFA0315w					i
MAL6P1.119	ENSG00000088205			PF14_0183	ENSG00000178105		RNA helicase, putative		i
MAL6P1.119	ENSG00000088205			PFI1070c	ENSG00000117133				i
PFE1400c	ENSG00000100280		beta adaptin protein, putative	PFE1195w	ENSG00000065150		karyopherin beta		i
PFE1400c	ENSG00000100280		beta adaptin protein, putative	PFL0930w	ENSG00000070371		clathrin heavy chain, putative		i
PFE1400c	ENSG00000100280		beta adaptin protein, putative	PF11_0108	ENSG00000101161		hypothetical protein, conserved		i
PFE1400c	ENSG00000100280		beta adaptin protein, putative	PF11_0358	ENSG00000125630		DNA-directed RNA polymerase, beta subunit, putative		i
PFE1400c	ENSG00000100280		beta adaptin protein, putative	PFL2390c			hypothetical protein	e
PFE1400c	ENSG00000100280		beta adaptin protein, putative	PF14_0125			deoxyhypusine synthase		i
PFE1400c	ENSG00000100280		beta adaptin protein, putative	PF11_0187	ENSG00000182287		clathrin assembly protein AP19, putative		i
PFE1400c	ENSG00000100280		beta adaptin protein, putative	PF13_0062	ENSG00000072958		clathrin-adaptor medium chain, putative		i
MAL7P1.129	ENSG00000123200			PFI0290c	ENSG00000184432		beta subunit of coatomer complex, putative	e
MAL7P1.129	ENSG00000123200			PFD1045c			erythrocyte membrane-associated antigen, putative	e
PFD1175w	ENSG00000176807	s	Plasmodium falciparum trophozoite antigen r45-like protein	PFL1170w	ENSG00000070756		polyadenylate-binding protein, putative		i
PFD1175w	ENSG00000176807	s	Plasmodium falciparum trophozoite antigen r45-like protein	PFC0245c				e
PFD1175w	ENSG00000176807	s	Plasmodium falciparum trophozoite antigen r45-like protein	PFE0155w				e
PFD0090c		s		PF07_0101				e
PFD0090c		s		PFA0110w		s	ring-infected erythrocyte surface antigen precursor	e
PFD0090c		s		PF11_0291				e
PFD0090c		s		PF10_0260			hypothetical protein	e
PFD0090c		s		PF14_0652			hypothetical protein	e
PFD0090c		s		PF08_0048	ENSG00000119969		ATP-dependant helicase, putative	e
PFD0090c		s		PF08_0055	ENSG00000136718		u3 small nucleolar ribonucleoprotein protein	e
PFD0090c		s		PFL1240c	ENSG00000103043		hypothetical protein	e
PFD0090c		s		MAL7P1.155			hypothetical protein	e
MAL7P1.126			hypothetical protein	PFI0170w				e
MAL13P1.233				PFA0330w	ENSG00000165733		pfAARP2 protein	e
MAL13P1.233				PF14_0032				e
MAL13P1.233				PFE0195w			P-type ATPase, putative	e
MAL13P1.233				PF11_0161			falcipain-2 precursor, putative	e
PF14_0688	ENSG00000172780		hypothetical protein, conserved	PF14_0688	ENSG00000172780		hypothetical protein, conserved		i
PFC0915w	ENSG00000110367		ATP-dependent RNA helicase, putative	PF11_0255			hypothetical protein		i
PFC0915w	ENSG00000110367		ATP-dependent RNA helicase, putative	PF11_0445	ENSG00000171453		DNA-directed RNA polymerase I, putative		i
PFC0915w	ENSG00000110367		ATP-dependent RNA helicase, putative	PFL0460w	ENSG00000130332		u6 snRNA-associated Sm-like protein, putative		i
MAL13P1.237				MAL13P1.233				e
MAL13P1.237				PF13_0161				e
MAL13P1.237				PFE0995c				e
PF13_0162				PFI1200w				e
PF13_0161				PFE0065w			skeleton binding protein	e
PF13_0161				PF10_0264	ENSG00000168028		40S ribosomal protein, putative	e
PF13_0161				PF11_0504				e
PF13_0161				PF11_0341			hypothetical protein	e
PF13_0161				PFB0680w			hypothetical protein	e
PF13_0161				PF07_0067	ENSG00000198301			e
PF13_0161				PF07_0097				e
PF13_0161				PFL0625c	ENSG00000107581		eukaryotic translation initiation factor 3 subunit 10, putative	e
PF13_0161				PFL0815w	ENSG00000105821		DNA-binding chaperone, putative	e
PF13_0161				PFC0245c				e
PF10_0213			10b antigen, putative	PFI1830c			erythrocyte membrane protein 1 (PfEMP1)	e
PF10_0213			10b antigen, putative	PFL1600c				e
PFC0925w			hypothetical protein	PFF0375c				e
PFC0925w			hypothetical protein	PF11_0127			hypothetical protein	e
PF10_0217	ENSG00000116350		pre-mRNA splicing factor, putative	PF10_0028	ENSG00000136527		hypothetical protein, conserved		i
PF10_0217	ENSG00000116350		pre-mRNA splicing factor, putative	PF08_0001		s	hypothetical protein	e
PF10_0218	ENSG00000062485		citrate synthase, mitochondrial precursor, putative	PF13_0141	ENSG00000166796		L-lactate dehydrogenase		i
PF10_0219	ENSG00000104731			PF13_0233			myosin a	e
PFI1180w			hypothetical protein	PFE1185w	ENSG00000110911		transporter, putative		i
PFB0195c				PFF1110c				e
PFE0750c			hypothetical protein, conserved	PFA0635c		s		e
PFE0750c			hypothetical protein, conserved	PFC0425w			hypothetical protein	e
PFE0750c			hypothetical protein, conserved	PFF0785w				e
PFE0750c			hypothetical protein, conserved	PFB0875c	ENSG00000100603		hypothetical protein		i
PFE0750c			hypothetical protein, conserved	PFL1385c				e
PFE0750c			hypothetical protein, conserved	PFD0950w	ENSG00000099901		ran binding protein 1	e
PFE0750c			hypothetical protein, conserved	PFF1100c				e
PFE0750c			hypothetical protein, conserved	MAL8P1.96				e
PFE0750c			hypothetical protein, conserved	PFL1930w			hypothetical protein	e
PFE0750c			hypothetical protein, conserved	PF08_0126	ENSG00000085999		DNA repair protein rad54, putative	e
PFE0750c			hypothetical protein, conserved	PF10_0148	ENSG00000105248				i
PFE0750c			hypothetical protein, conserved	PFA0285c				e
PFE0750c			hypothetical protein, conserved	PF13_0315	ENSG00000048740		RNA binding protein, putative	e
PFE0750c			hypothetical protein, conserved	PFD0265w	ENSG00000174231		pre-mRNA splicing factor, putative		i
PFE0750c			hypothetical protein, conserved	PFL1745c			clustered-asparagine-rich protein	e
PFE0750c			hypothetical protein, conserved	PFL0830w	ENSG00000122965		hypothetical protein	e
PFE0750c			hypothetical protein, conserved	PFA0110w		s	ring-infected erythrocyte surface antigen precursor	e
PFE0750c			hypothetical protein, conserved	PF11_0280	ENSG00000139343		small nuclear ribonucleoprotein F, putative		i
PFE0750c			hypothetical protein, conserved	PF11_0175			heat shock protein 101, putative	e
PFE0750c			hypothetical protein, conserved	MAL13P1.56	ENSG00000111144		m1-family aminopeptidase	e
PFE0750c			hypothetical protein, conserved	PF13_0091	ENSG00000196504			e
PFA0630c		s		PF13_0254				e
PFA0630c		s		PFF0700c			60S ribosomal protein L19, putative	e
PF08_0129	ENSG00000138814		protein phosphatase, putative	PFI0475w	ENSG00000100028		small nuclear ribonucleoprotein (snRNP), putative		i
PF08_0129	ENSG00000138814		protein phosphatase, putative	PF14_0661	ENSG00000115946		hypothetical protein, conserved		i
PF08_0129	ENSG00000138814		protein phosphatase, putative	PF14_0032				e
PF08_0129	ENSG00000138814		protein phosphatase, putative	PF14_0323	ENSG00000160014|ENSG00000143933		calmodulin	e	i
PF08_0129	ENSG00000138814		protein phosphatase, putative	PFI1695c	ENSG00000077312		small nuclear ribonucleoprotein (snRNP), putative		i
PF08_0129	ENSG00000138814		protein phosphatase, putative	PF14_0492	ENSG00000188386		protein phosphatase 2b regulatory subunit, putative		i
PFB0310c		s	merozoite surface protein 4	PF11_0396	ENSG00000138032		Protein phosphatase 2C	e
PF11_0278			hypothetical protein	PFI0635c				e
PF11_0278			hypothetical protein	PFA0125c				e
PF11_0278			hypothetical protein	PFD0535w				e
PF11_0278			hypothetical protein	PF13_0049	ENSG00000114391		60S ribosomal protein L24, putative	e
PF11_0278			hypothetical protein	PFD0795w				e
PF08_0123	ENSG00000177192			PFL1550w	ENSG00000091140		lipoamide dehydrogenase		i
PF14_0636				PF14_0636				e
PFL0430w	ENSG00000134809		tim10 homologue, putative	PF11_0249	ENSG00000198887				i
PFL0430w	ENSG00000134809		tim10 homologue, putative	PF13_0300			mitochondrial inner membrane translocase, putative		i
PF08_0120			hypothetical protein	PF11_0463	ENSG00000181789		coat protein, gamma subunit, putative		i
PF08_0120			hypothetical protein	PF14_0584	ENSG00000177971		ribosomal protein S4, putative		i
PF08_0120			hypothetical protein	PFI0290c	ENSG00000184432		beta subunit of coatomer complex, putative		i
PF08_0120			hypothetical protein	PF10_0193	ENSG00000034713		hypothetical protein, conserved		i
PF08_0120			hypothetical protein	PFL2100w	ENSG00000166971		hypothetical protein		i
PF08_0120			hypothetical protein	MAL6P1.70	ENSG00000122218				i
PF08_0127				PF13_0352			hypothetical protein	e
PF08_0127				PFL1760w				e
PF08_0127				PF11_0458				e
PF08_0127				PF14_0431	ENSG00000176444		serine/threonine kinase-1	e
PFD0390c				PF11_0062	ENSG00000146047|ENSG00000185130		histone H2B	e
PFD0390c				PFC0755c			protein kinase, putative	e
PF08_0125	ENSG00000131462		tubulin gamma chain	MAL7P1.94	ENSG00000155959		prefoldin subunit 3, putative		i
PF08_0125	ENSG00000131462		tubulin gamma chain	PF13_0316	ENSG00000110700		40S ribosomal protein S13		i
PF08_0125	ENSG00000131462		tubulin gamma chain	PF13_0083	ENSG00000144182		lipoate-protein ligase a, putative		i
PF08_0125	ENSG00000131462		tubulin gamma chain	PFD0265w	ENSG00000174231		pre-mRNA splicing factor, putative		i
PF08_0125	ENSG00000131462		tubulin gamma chain	PFE0595w	ENSG00000112489				i
PF08_0124	ENSG00000105298			PFF1315w				e
PF08_0124	ENSG00000105298			PFE0350c	ENSG00000174444		60S ribosomal subunit protein L4/L1, putative	e
PF08_0124	ENSG00000105298			PFE0060w		s		e
PF08_0124	ENSG00000105298			PF14_0461				e
PF08_0124	ENSG00000105298			PF10_0177		s	erythrocyte membrane-associated antigen	e
PFC0255c	ENSG00000169139		ubiquitin-conjugating enzyme E2, putative	PF14_0735			hypothetical protein	e
PF08_0041	ENSG00000126749		ribosome biogenesis protein nep1 homologue, putative	PF11_0105	ENSG00000112578				i
PF08_0041	ENSG00000126749		ribosome biogenesis protein nep1 homologue, putative	PF08_0130	ENSG00000160220		wd repeat protein, putative		i
PF08_0041	ENSG00000126749		ribosome biogenesis protein nep1 homologue, putative	PFB0370c	ENSG00000111615				i
PF08_0041	ENSG00000126749		ribosome biogenesis protein nep1 homologue, putative	MAL6P1.91	ENSG00000065154				i
PF08_0041	ENSG00000126749		ribosome biogenesis protein nep1 homologue, putative	PFF1050w			nascent polypeptide associated complex alpha chain, putative	e
PFE1370w	ENSG00000100380			PFD0090c		s		e
PFE1370w	ENSG00000100380			PF10_0272	ENSG00000100316		ribosomal protein L3, putative	e
PFE1370w	ENSG00000100380			PFC0265c				e
PFE1370w	ENSG00000100380			MAL7P1.109				e
PFE1370w	ENSG00000100380			PF14_0239				e
PFC0140c	ENSG00000073969		N-ethylmaleimide-sensitive fusion protein, putative	MAL7P1.26	ENSG00000172315		O-sialoglycoprotein endopeptidase, putative		i
PFC0140c	ENSG00000073969		N-ethylmaleimide-sensitive fusion protein, putative	PF11_0052		s	hypothetical protein		i
PF08_0048	ENSG00000119969		ATP-dependant helicase, putative	PF13_0219				e
PF08_0048	ENSG00000119969		ATP-dependant helicase, putative	PF14_0391	ENSG00000198755		ribosomal protein L1, putative	e
PF08_0048	ENSG00000119969		ATP-dependant helicase, putative	PFL0575w			hypothetical protein	e
PF08_0048	ENSG00000119969		ATP-dependant helicase, putative	MAL13P1.346			DNA repair endonuclease		i
PF08_0048	ENSG00000119969		ATP-dependant helicase, putative	PFD1140w		s		e
PF08_0048	ENSG00000119969		ATP-dependant helicase, putative	PFF1395c			glutamyl-tRNA(Gln) amidotransferase subunit B, putative	e
PF08_0048	ENSG00000119969		ATP-dependant helicase, putative	PF11_0239			hypothetical protein	e
PF08_0049	ENSG00000170860		ribonucleoprotein, putative	PFD0450c	ENSG00000105618		pre-mrna splicing factor, putative		i
PF08_0049	ENSG00000170860		ribonucleoprotein, putative	PF11_0055			hypothetical protein	e
PF08_0049	ENSG00000170860		ribonucleoprotein, putative	PF08_0049	ENSG00000170860		ribonucleoprotein, putative		i
PF08_0049	ENSG00000170860		ribonucleoprotein, putative	PFD1060w	ENSG00000144028		u5 small nuclear ribonucleoprotein-specific protein, putative		i
PF08_0049	ENSG00000170860		ribonucleoprotein, putative	PFL0460w	ENSG00000130332		u6 snRNA-associated Sm-like protein, putative		i
PF08_0049	ENSG00000170860		ribonucleoprotein, putative	PF14_0411	ENSG00000106355		small nuclear ribonuclear protein, putative		i
PF08_0049	ENSG00000170860		ribonucleoprotein, putative	PFE1020w	ENSG00000111987		u6 snRNA-associated sm-like protein Lsm2, putative		i
PF08_0049	ENSG00000170860		ribonucleoprotein, putative	PF11_0255			hypothetical protein		i
PF08_0049	ENSG00000170860		ribonucleoprotein, putative	MAL13P1.45					i
PF08_0049	ENSG00000170860		ribonucleoprotein, putative	PFD0265w	ENSG00000174231		pre-mRNA splicing factor, putative		i
MAL13P1.281	ENSG00000103356		glutamate--tRNA ligase, putative	PF13_0286	ENSG00000108592		methyltransferase, putative	e
PF14_0577				PF08_0041	ENSG00000126749		ribosome biogenesis protein nep1 homologue, putative	e
PF10_0174	ENSG00000197170		26s proteasome subunit p55, putative	PFL0900c	ENSG00000113643		arginyl-tRNA synthetase, putative		i
PF10_0174	ENSG00000197170		26s proteasome subunit p55, putative	PFI1545c	ENSG00000142507		proteasome precursor, putative		i
PF10_0174	ENSG00000197170		26s proteasome subunit p55, putative	PFC0520w	ENSG00000099341		26S proteasome regulatory subunit S14, putative		i
PF10_0174	ENSG00000197170		26s proteasome subunit p55, putative	MAL7P1.26	ENSG00000172315		O-sialoglycoprotein endopeptidase, putative		i
PF10_0174	ENSG00000197170		26s proteasome subunit p55, putative	PF10_0057	ENSG00000005007				i
PF10_0174	ENSG00000197170		26s proteasome subunit p55, putative	PF14_0676	ENSG00000126067		20S proteasome beta 4 subunit, putative		i
PF10_0174	ENSG00000197170		26s proteasome subunit p55, putative	PF14_0716	ENSG00000129084		Proteosome subunit alpha type 1, putative		i
PF10_0174	ENSG00000197170		26s proteasome subunit p55, putative	PF14_0718	ENSG00000108590		hypothetical protein, conserved		i
PFI1610c				PFI0820c	ENSG00000135486|ENSG00000139675|ENSG00000197029|ENSG00000187999|ENSG00000170144|ENSG00000106232		RNA-binding protein, putative	e
PFI1610c				PF07_0029	ENSG00000080824		heat shock protein 86	e
PFI1610c				PFD0240c				e
PFI1610c				PFL0625c	ENSG00000107581		eukaryotic translation initiation factor 3 subunit 10, putative	e
PFI1610c				PF07_0021				e
PFI1610c				PFE0375w	ENSG00000144580		cell differentiation protein rcd1, putative	e
PFI1610c				PFE0385w				e
PFI1610c				PFE1515w				e
PFI1610c				PF08_0035				e
PFI1610c				PFI0755c			6-phosphofructokinase, putative	e
PFI1610c				PF11_0268	ENSG00000124702			e
PFI1610c				MAL13P1.214			phosphoethanolamine N-methyltransferase, putative	e
PFI1610c				PF14_0324	ENSG00000168439		hypothetical protein, conserved	e
PFI1610c				PF10_0217	ENSG00000116350		pre-mRNA splicing factor, putative	e
PFI1610c				PF10_0342				e
PFI1610c				PFF1450w			sec14-like cytosolic factor or phosphatidylinositol/phosphatidylcholine transfer protein, putative	e
PFI1610c				PF14_0359	ENSG00000086061		hypothetical protein, conserved	e
PFI1610c				PFI1600w			mRNA processing protein, putative	e
PFI1610c				PF10_0345			merozoite surface protein 3	e
PF11_0053	ENSG00000153147		PfSNF2L	PF14_0177	ENSG00000073111		DNA replication licensing factor MCM2	e
PF11_0053	ENSG00000153147		PfSNF2L	PFL0835w			GTP-binding protein, putative	e
PF11_0053	ENSG00000153147		PfSNF2L	PFI0690c				e
PF11_0053	ENSG00000153147		PfSNF2L	PF11_0445	ENSG00000171453		DNA-directed RNA polymerase I, putative		i
PF11_0053	ENSG00000153147		PfSNF2L	PF11_0194				e
PF11_0053	ENSG00000153147		PfSNF2L	PFD1040w				e
PF11_0053	ENSG00000153147		PfSNF2L	PFI1625c	ENSG00000105819				i
PF11_0053	ENSG00000153147		PfSNF2L	PFD0440w				e
PF11_0053	ENSG00000153147		PfSNF2L	PF13_0275		s		e
PFB0875c	ENSG00000100603		hypothetical protein	PF10_0148	ENSG00000105248				i
PFB0875c	ENSG00000100603		hypothetical protein	PF11_0052		s	hypothetical protein		i
PFB0875c	ENSG00000100603		hypothetical protein	PFA0455c	ENSG00000170522		integral membrane protein, GNS1/SUR4 family, putative		i
PFB0875c	ENSG00000100603		hypothetical protein	PFI0860c	ENSG00000109606		ATP-dependant RNA helicase, putative		i
PFB0875c	ENSG00000100603		hypothetical protein	PFL1680w	ENSG00000189091		splicing factor 3b, subunit 3, 130kD, putative		i
PFB0875c	ENSG00000100603		hypothetical protein	PFD0180c	ENSG00000176102		CGI-201 protein, short form		i
PF11_0507	ENSG00000173230		antigen 332, putative	PF10_0038	ENSG00000008988		ribosomal protein S20e, putative	e
PF11_0507	ENSG00000173230		antigen 332, putative	PF07_0126				e
PF11_0507	ENSG00000173230		antigen 332, putative	MAL13P1.328			hypothetical protein	e
PF11_0507	ENSG00000173230		antigen 332, putative	PFC0175w	ENSG00000166233			e
PF11_0507	ENSG00000173230		antigen 332, putative	PF11_0350			hypothetical protein	e
PF11_0507	ENSG00000173230		antigen 332, putative	PF14_0700	ENSG00000125881		hypothetical protein, conserved	e
PF11_0507	ENSG00000173230		antigen 332, putative	PFD0070c		s	RIFIN	e
PF11_0507	ENSG00000173230		antigen 332, putative	PFF0880c				e
PF11_0507	ENSG00000173230		antigen 332, putative	MAL7P1.21	ENSG00000115942		origin recognition complex subunit, putative	e
PF11_0507	ENSG00000173230		antigen 332, putative	PFB0595w	ENSG00000162616		heat shock 40 kDa protein, putative	e
PF11_0507	ENSG00000173230		antigen 332, putative	PF11_0127			hypothetical protein	e
PF11_0507	ENSG00000173230		antigen 332, putative	MAL8P1.72			high mobility group protein, putative	e
PF11_0507	ENSG00000173230		antigen 332, putative	PFF0505c			hypothetical protein, conserved	e
PF11_0507	ENSG00000173230		antigen 332, putative	PF14_0655	ENSG00000161960		RNA helicase-1, putative	e
PF11_0507	ENSG00000173230		antigen 332, putative	PF10_0212				e
PF11_0507	ENSG00000173230		antigen 332, putative	PF10_0214			hypothetical protein	e
PF11_0507	ENSG00000173230		antigen 332, putative	PF13_0041			hypothetical protein	e
PF11_0507	ENSG00000173230		antigen 332, putative	PFC0925w			hypothetical protein	e
PF11_0507	ENSG00000173230		antigen 332, putative	PF14_0594				e
PF11_0507	ENSG00000173230		antigen 332, putative	PF13_0146				e
PF11_0507	ENSG00000173230		antigen 332, putative	PF14_0614			hypothetical protein	e
PF11_0507	ENSG00000173230		antigen 332, putative	PFI1780w		s		e
PF11_0507	ENSG00000173230		antigen 332, putative	PF11_0404				e
PF11_0507	ENSG00000173230		antigen 332, putative	PFF0920c				e
PF11_0507	ENSG00000173230		antigen 332, putative	PF14_0372			hypothetical protein	e
PF11_0507	ENSG00000173230		antigen 332, putative	PF13_0215				e
PF11_0507	ENSG00000173230		antigen 332, putative	PF08_0026	ENSG00000129347		hypothetical protein	e
PF11_0507	ENSG00000173230		antigen 332, putative	PFL1565c				e
PF11_0506			hypothetical protein	PF11_0189				e
PF11_0504				PFL1855w	ENSG00000163510		cell cycle control protein, putative	e
PF11_0504				PFA0515w	ENSG00000107242		phosphatidylinositol-4-phosphate 5-kinase, putative	e
PF11_0504				PF13_0170	ENSG00000172053		glutaminyl-tRNA synthetase, putative	e
PF11_0504				PFE1340w	ENSG00000184840		transmembrane protein, putative	e
PF11_0504				PF14_0510				e
PF11_0504				PF08_0127				e
PF11_0504				PFL0815w	ENSG00000105821		DNA-binding chaperone, putative	e
PF11_0504				PF10_0146				e
PF11_0504				PFE0915c	ENSG00000008018		proteasome subunit beta type 1	e
PF11_0504				PFB0095c	ENSG00000181110	s	erythrocyte membrane protein 3	e
PF11_0504				PF13_0268	ENSG00000198782		ribosomal protein L17, putative	e
PF11_0504				PF14_0230	ENSG00000122406		Ribosomal protein family L5, putative	e
PF11_0504				PF14_0326			hypothetical protein	e
PF11_0504				PF13_0173				e
PF11_0504				PFI1500w				e
PF11_0504				PFE0845c	ENSG00000161016		60S ribosomal subunit protein L8, putative	e
PF11_0504				PF13_0094				e
PF11_0504				PF07_0080	ENSG00000124614		40S ribosomal protein S10, putative	e
PF11_0504				PF14_0499				e
PF07_0105			exonuclease i, putative	PF10_0084	ENSG00000137285		tubulin beta chain, putative	e
PF07_0105			exonuclease i, putative	PFF0090w				e
PF07_0105			exonuclease i, putative	PF14_0731		s		e
PF07_0105			exonuclease i, putative	PF07_0053				e
PF07_0105			exonuclease i, putative	PFL0815w	ENSG00000105821		DNA-binding chaperone, putative	e
PF07_0105			exonuclease i, putative	MAL7P1.171		s		e
PF07_0105			exonuclease i, putative	MAL13P1.336				e
PF07_0106				PF11_0086			hypothetical protein	e
PF07_0106				PFL2420w				e
PF07_0106				PF14_0443			centrin, putative	e
PF11_0508		s		PFL2390c			hypothetical protein	e
PF11_0508		s		PF13_0307				e
PF07_0101				PFE1050w	ENSG00000101444		adenosylhomocysteinase(S-adenosyl-L-homocystein e hydrolase)	e
PF13_0214	ENSG00000186676		elongation factor 1-gamma, putative	PF14_0269	ENSG00000176261		hypothetical protein, conserved		i
PF13_0214	ENSG00000186676		elongation factor 1-gamma, putative	PFD0180c	ENSG00000176102		CGI-201 protein, short form		i
PF11_0271	ENSG00000197548		hypothetical protein, conserved	PF11_0271	ENSG00000197548		hypothetical protein, conserved		i
PF11_0271	ENSG00000197548		hypothetical protein, conserved	PFI0280c	ENSG00000144848				i
PFL0355c	ENSG00000089048			PF10_0278	ENSG00000197498		hypothetical protein, conserved		i
PFL0355c	ENSG00000089048			PF07_0083	ENSG00000146109				i
PFL0355c	ENSG00000089048			PFC0635c	ENSG00000135930		translation initiation factor E4, putative		i
PFL0355c	ENSG00000089048			PFL1635w			hypothetical protein	e
PFL0355c	ENSG00000089048			PF08_0130	ENSG00000160220		wd repeat protein, putative		i
PFL0355c	ENSG00000089048			PF11_0096	ENSG00000101266		casein kinase II, alpha subunit, putative		i
PFL0355c	ENSG00000089048			PFD0255w				e
PFL0355c	ENSG00000089048			PFA0110w		s	ring-infected erythrocyte surface antigen precursor	e
PFL0355c	ENSG00000089048			PFI1020c	ENSG00000106348		Inosine-5'-monophosphate dehydrogenase		i
PFL0355c	ENSG00000089048			PF11_0065	ENSG00000198034		ribosomal protein S4, putative	e
PFL0355c	ENSG00000089048			PF07_0054	ENSG00000146047|ENSG00000185130		histone h2b, putative		i
PFL0355c	ENSG00000089048			PF10_0194	ENSG00000188739		hypothetical protein		i
MAL7P1.159	ENSG00000126432		antioxidant protein, putative	PFI1030c	ENSG00000132388		ubiquitin conjugating enzyme E2, putative		i
MAL7P1.159	ENSG00000126432		antioxidant protein, putative	MAL7P1.159	ENSG00000126432		antioxidant protein, putative		i
MAL13P1.308				PFE1600w		s		e
MAL13P1.308				PF14_0380				e
MAL13P1.308				PFL2430c	ENSG00000119718		eukaryotic translation initiation factor 2b, subunit 2, putative	e
MAL13P1.308				PF14_0652			hypothetical protein	e
MAL13P1.308				PF10_0115			QF122 antigen	e
MAL13P1.308				PF10_0071	ENSG00000175220		rhoGAP protein	e
MAL13P1.308				PF11_0477			CCAAT-box DNA binding protein subunit B	e
MAL13P1.308				PFB0640c	ENSG00000075826		hypothetical protein, conserved	e
MAL13P1.308				PFI1475w				e
MAL13P1.308				PFE0430w	ENSG00000145833		ATP-dependent RNA helicase, putative	e
MAL13P1.308				PF14_0344				e
MAL13P1.308				PF11_0225	ENSG00000161204		PfGCN20	e
MAL13P1.308				PF11_0310			hypothetical protein	e
MAL13P1.308				PFL1340c				e
MAL13P1.308				PFL0625c	ENSG00000107581		eukaryotic translation initiation factor 3 subunit 10, putative	e
MAL13P1.308				PF11_0401			hypothetical protein	e
MAL13P1.308				PF14_0673				e
MAL13P1.308				PF10_0155	ENSG00000111674		enolase	e
MAL13P1.308				PFD0150w				e
MAL13P1.304			malaria antigen	PFD0740w			Plasmodium falciparum protein kinase, putative	e
MAL13P1.304			malaria antigen	PFI0165c			DEAD/DEAH box helicase, putative	e
MAL13P1.304			malaria antigen	PF08_0127				e
MAL13P1.304			malaria antigen	PF14_0131				e
MAL13P1.304			malaria antigen	PFF0670w			hypothetical protein	e
MAL13P1.304			malaria antigen	PF11_0402			hypothetical protein	e
PFD0875c				PFL1865w				e
MAL7P1.155			hypothetical protein	PFD0775c			hypothetical RNA binding protein	e
MAL7P1.155			hypothetical protein	PF14_0088			hypothetical protein	e
MAL7P1.155			hypothetical protein	PFL2195w				e
MAL7P1.155			hypothetical protein	PFD0545w				e
MAL7P1.155			hypothetical protein	PF11_0508		s		e
MAL7P1.155			hypothetical protein	PF11_0201			hypothetical protein	e
MAL7P1.155			hypothetical protein	PFA0220w			ubiquitin carboxyl-terminal hydrolase, putative	e
MAL7P1.155			hypothetical protein	PFF0575c				e
MAL7P1.155			hypothetical protein	PF10_0272	ENSG00000100316		ribosomal protein L3, putative	e
MAL7P1.155			hypothetical protein	PF13_0305	ENSG00000156508		elongation factor 1 alpha	e
MAL7P1.155			hypothetical protein	PF07_0053				e
MAL7P1.155			hypothetical protein	PF14_0334			NAD(P)H-dependent glutamate synthase, putative	e
MAL13P1.132	ENSG00000140259		microfibril-associated protein homologue, putative	PF11_0336	ENSG00000134748		hypothetical protein, conserved		i
PF08_0045	ENSG00000197444		2-oxoglutarate dehydrogenase e1 component	PFA0675w		s			i
PF08_0045	ENSG00000197444		2-oxoglutarate dehydrogenase e1 component	PFL1550w	ENSG00000091140		lipoamide dehydrogenase		i
PF08_0045	ENSG00000197444		2-oxoglutarate dehydrogenase e1 component	PF08_0045	ENSG00000197444		2-oxoglutarate dehydrogenase e1 component		i
PF08_0045	ENSG00000197444		2-oxoglutarate dehydrogenase e1 component	PF13_0121	ENSG00000119689		dihydrolipoamide succinyltransferase, putative		i
PF08_0045	ENSG00000197444		2-oxoglutarate dehydrogenase e1 component	PF10_0174	ENSG00000197170		26s proteasome subunit p55, putative		i
PFB0640c	ENSG00000075826		hypothetical protein, conserved	PF11_0329	ENSG00000135018|ENSG00000188021			e
PFB0640c	ENSG00000075826		hypothetical protein, conserved	PFA0410w				e
PFB0640c	ENSG00000075826		hypothetical protein, conserved	MAL8P1.64				e
PFB0640c	ENSG00000075826		hypothetical protein, conserved	PFE1050w	ENSG00000101444		adenosylhomocysteinase(S-adenosyl-L-homocystein e hydrolase)	e
PFB0640c	ENSG00000075826		hypothetical protein, conserved	PF10_0114	ENSG00000179262		DNA repair protein RAD23, putative	e
PFB0640c	ENSG00000075826		hypothetical protein, conserved	MAL13P1.230				e
PFB0640c	ENSG00000075826		hypothetical protein, conserved	PFL2505c			hypothetical protein	e
PFB0640c	ENSG00000075826		hypothetical protein, conserved	PFL1930w			hypothetical protein	e
PFB0640c	ENSG00000075826		hypothetical protein, conserved	PFE1605w		s		e
PFB0640c	ENSG00000075826		hypothetical protein, conserved	PFD0985w			hypothetical protein	e
PFB0640c	ENSG00000075826		hypothetical protein, conserved	PF14_0407	ENSG00000197941		hypothetical protein	e
PFB0640c	ENSG00000075826		hypothetical protein, conserved	PFL0585w	ENSG00000150991		PfpUB Plasmodium falciparum polyubiquitin	e
PFB0640c	ENSG00000075826		hypothetical protein, conserved	PF14_0652			hypothetical protein	e
PFB0640c	ENSG00000075826		hypothetical protein, conserved	PFE0885w	ENSG00000106263		eukaryotic translation initiation factor 3 subunit, putative	e
PFB0640c	ENSG00000075826		hypothetical protein, conserved	PFI1780w		s		e
PFI0535w	ENSG00000135845		hypothetical protein	PF11_0338	ENSG00000143595		Aquaglyceroporin		i
PFI0535w	ENSG00000135845		hypothetical protein	MAL6P1.273					i
PFI0535w	ENSG00000135845		hypothetical protein	PFL2245w	ENSG00000144867		hypothetical protein		i
PFI0535w	ENSG00000135845		hypothetical protein	PFI0960w	ENSG00000117242				i
PFL1680w	ENSG00000189091		splicing factor 3b, subunit 3, 130kD, putative	PFD0750w	ENSG00000114503		nuclear cap-binding protein, putative		i
PFL1680w	ENSG00000189091		splicing factor 3b, subunit 3, 130kD, putative	MAL8P1.48	ENSG00000143977		small nuclear ribonucleoprotein, putative		i
PFL1680w	ENSG00000189091		splicing factor 3b, subunit 3, 130kD, putative	PF10_0320	ENSG00000115685		hypothetical protein		i
PFL1680w	ENSG00000189091		splicing factor 3b, subunit 3, 130kD, putative	PF14_0502	ENSG00000108848				i
PFC0100c	ENSG00000171566		regulatory protein, putative	PF10_0148	ENSG00000105248				i
PFC0100c	ENSG00000171566		regulatory protein, putative	MAL8P1.48	ENSG00000143977		small nuclear ribonucleoprotein, putative		i
PFC0100c	ENSG00000171566		regulatory protein, putative	PF11_0052		s	hypothetical protein		i
PFC0100c	ENSG00000171566		regulatory protein, putative	PFL2310w	ENSG00000086589		hypothetical protein, conserved		i
PFC0100c	ENSG00000171566		regulatory protein, putative	PFB0875c	ENSG00000100603		hypothetical protein		i
PFC0100c	ENSG00000171566		regulatory protein, putative	PFI0860c	ENSG00000109606		ATP-dependant RNA helicase, putative		i
PFC0100c	ENSG00000171566		regulatory protein, putative	PF14_0441	ENSG00000168291		pyruvate dehydrogenase E1 beta subunit, putative		i
PFC0100c	ENSG00000171566		regulatory protein, putative	PF11_0280	ENSG00000139343		small nuclear ribonucleoprotein F, putative		i
PFC0100c	ENSG00000171566		regulatory protein, putative	PFC0900w	ENSG00000150753		T-complex protein 1 epsilon subunit, putative		i
PFC0100c	ENSG00000171566		regulatory protein, putative	PFL1240c	ENSG00000103043		hypothetical protein		i
PFC0100c	ENSG00000171566		regulatory protein, putative	MAL6P1.90	ENSG00000146731				i
PFB0370c	ENSG00000111615			PF14_0584	ENSG00000177971		ribosomal protein S4, putative		i
PFB0370c	ENSG00000111615			PF08_0019	ENSG00000164087		guanine nucleotide-binding protein, putative		i
PFB0370c	ENSG00000111615			PFD0455w	ENSG00000164934		ribosomal processing protein, putative		i
PFB0370c	ENSG00000111615			PF08_0135	ENSG00000115761				i
PFB0370c	ENSG00000111615			PFA0530c					i
PFB0370c	ENSG00000111615			PF14_0068	ENSG00000105202		fibrillarin, putative		i
PFB0370c	ENSG00000111615			PF08_0130	ENSG00000160220		wd repeat protein, putative		i
PFB0370c	ENSG00000111615			PF11_0105	ENSG00000112578				i
PFB0370c	ENSG00000111615			PF10_0359			hypothetical protein	e
PFB0370c	ENSG00000111615			PF14_0722					i
PFB0370c	ENSG00000111615			PF13_0291	ENSG00000076003		replication licensing factor, putative		i
PFB0370c	ENSG00000111615			PF13_0309	ENSG00000134987				i
PFB0370c	ENSG00000111615			PF07_0092	ENSG00000007816				i
PFB0370c	ENSG00000111615			PF13_0062	ENSG00000072958		clathrin-adaptor medium chain, putative		i
PFB0370c	ENSG00000111615			PF10_0200	ENSG00000135372		hypothetical protein, conserved		i
PFL1180w	ENSG00000105011		Chromatin assembly protein (ASF1), putative	PF14_0053	ENSG00000048392		ribonucleotide reductase small subunit		i
PFL1180w	ENSG00000105011		Chromatin assembly protein (ASF1), putative	MAL6P1.248	ENSG00000183598|ENSG00000182572|ENSG00000196747|ENSG00000178458|ENSG00000112727|ENSG00000196966|ENSG00000124642|ENSG00000196532|ENSG00000124693|ENSG00000198366|ENSG00000197153				i
PF14_0341	ENSG00000105220		glucose-6-phosphate isomerase	MAL6P1.288	ENSG00000136854				i
PFB0595w	ENSG00000162616		heat shock 40 kDa protein, putative	PFF0675c			myosin-like protein, putative	e
PFB0595w	ENSG00000162616		heat shock 40 kDa protein, putative	PFB0310c		s	merozoite surface protein 4	e
PFB0595w	ENSG00000162616		heat shock 40 kDa protein, putative	PF14_0359	ENSG00000086061		hypothetical protein, conserved	e
PF11_0056				PFE0820c	ENSG00000163440				i
PF11_0056				PF14_0104	ENSG00000130741		eukaryotic translation initiation factor 2 gamma subunit, putative		i
PFB0540w				PFF1365c			hypothetical protein	e
PFB0540w				PF08_0127				e
PFB0540w				PFD0295c				e
PFB0540w				PF14_0735			hypothetical protein	e
PFB0540w				PF10_0114	ENSG00000179262		DNA repair protein RAD23, putative	e
PFL1240c	ENSG00000103043		hypothetical protein	MAL13P1.338	ENSG00000104852		u1 small nuclear ribonucleoprotein, putative		i
PFL1240c	ENSG00000103043		hypothetical protein	PFL2430c	ENSG00000119718		eukaryotic translation initiation factor 2b, subunit 2, putative		i
PFL1240c	ENSG00000103043		hypothetical protein	PFB0550w	ENSG00000120705		peptide chain release factor subunit 1, putative		i
PFL1240c	ENSG00000103043		hypothetical protein	PFI1545c	ENSG00000142507		proteasome precursor, putative		i
PFL1240c	ENSG00000103043		hypothetical protein	PF10_0298	ENSG00000185627		26S proteasome subunit, putative		i
PFL1240c	ENSG00000103043		hypothetical protein	MAL6P1.88	ENSG00000106588				i
PFL1240c	ENSG00000103043		hypothetical protein	PF14_0664	ENSG00000132142		biotin carboxylase subunit of acetyl CoA carboxylase, putative		i
PFL1240c	ENSG00000103043		hypothetical protein	PFL1240c	ENSG00000103043		hypothetical protein		i
PFL1725w	ENSG00000110955		ATP synthase beta chain, mitochondrial precursor, putative	PFL1725w	ENSG00000110955		ATP synthase beta chain, mitochondrial precursor, putative		i
PFL1725w	ENSG00000110955		ATP synthase beta chain, mitochondrial precursor, putative	PFB0795w	ENSG00000152234		ATP synthase F1, alpha subunit, putative		i
PFL1725w	ENSG00000110955		ATP synthase beta chain, mitochondrial precursor, putative	PFL0490c					i
PFL1725w	ENSG00000110955		ATP synthase beta chain, mitochondrial precursor, putative	PF13_0061	ENSG00000165629		ATP synthase gamma chain, mitochondrial precursor, putative		i
PFI0570w	ENSG00000151806		GTP-binding protein, putative	PFC0845c	ENSG00000100387		ubiquitin--protein ligase, putative		i
PFI0570w	ENSG00000151806		GTP-binding protein, putative	MAL13P1.346			DNA repair endonuclease		i
PFE0065w			skeleton binding protein	MAL8P1.40			RNA-binding protein, putative	e
PFE0065w			skeleton binding protein	PFB0735c			hypothetical protein	e
chrBLOB_003994.phat_1		s		PFB0300c			merozoite surface protein 2 precursor	e
PFC0760c			hypothetical protein	PFI0975c				e
PFC0760c			hypothetical protein	PF11_0524	ENSG00000130520		U6 snRNA associated Sm-like protein Ls; U6 snRNA associated Sm-like protein LsM4, putative	e
PFC0760c			hypothetical protein	PFE0385w				e
PFC0760c			hypothetical protein	PF14_0170				e
PFC0760c			hypothetical protein	PF14_0079				e
PFC0760c			hypothetical protein	PF13_0315	ENSG00000048740		RNA binding protein, putative	e
PFC0760c			hypothetical protein	PFE1335c				e
PFC0760c			hypothetical protein	PF13_0073		s		e
PFI1320c	ENSG00000022277			PF13_0223	ENSG00000060762		hypothetical protein, conserved		i
PFI1320c	ENSG00000022277			PFE0975c	ENSG00000138326		40S ribosomal subunit protein S24, putative		i
PF11_0200	ENSG00000160201		U2 snRNP auxiliary factor, small subunit, putative	PF14_0656	ENSG00000063244		U2 snRNP auxiliary factor, putative		i
PF11_0200	ENSG00000160201		U2 snRNP auxiliary factor, small subunit, putative	PFB0335c			cysteine protease, putative	e
PF11_0200	ENSG00000160201		U2 snRNP auxiliary factor, small subunit, putative	PF13_0147			hypothetical protein	e
MAL7P1.94	ENSG00000155959		prefoldin subunit 3, putative	MAL6P1.232	ENSG00000165280				i
PF14_0655	ENSG00000161960		RNA helicase-1, putative	PF10_0148	ENSG00000105248				i
PF14_0655	ENSG00000161960		RNA helicase-1, putative	PF13_0254				e
PF14_0655	ENSG00000161960		RNA helicase-1, putative	PFD0525w					i
PF14_0655	ENSG00000161960		RNA helicase-1, putative	PFC0635c	ENSG00000135930		translation initiation factor E4, putative		i
PF14_0655	ENSG00000161960		RNA helicase-1, putative	PF14_0100	ENSG00000171793		cytidine triphosphate synthetase		i
PF14_0655	ENSG00000161960		RNA helicase-1, putative	PF07_0117	ENSG00000134001		eukaryotic translation initiation factor 2 alpha subunit, putative		i
PF14_0655	ENSG00000161960		RNA helicase-1, putative	PF11_0311	ENSG00000013375		N-acetyl glucosamine phosphate mutase, putative		i
PF14_0655	ENSG00000161960		RNA helicase-1, putative	PF14_0254	ENSG00000095002		DNA mismatch repair protein Msh2p, putative		i
PF14_0655	ENSG00000161960		RNA helicase-1, putative	PFB0160w	ENSG00000012061		ERCC1 nucleotide excision repair protein, putative		i
PF14_0655	ENSG00000161960		RNA helicase-1, putative	PF08_0037			hypothetical protein		i
PF14_0655	ENSG00000161960		RNA helicase-1, putative	PFE1215c	ENSG00000185721		developmentally regulated GTP-binding protein 1, putative		i
PF14_0655	ENSG00000161960		RNA helicase-1, putative	PF10_0200	ENSG00000135372		hypothetical protein, conserved		i
PF14_0656	ENSG00000063244		U2 snRNP auxiliary factor, putative	PF10_0170				e
PF14_0656	ENSG00000063244		U2 snRNP auxiliary factor, putative	MAL13P1.45					i
PF14_0150	ENSG00000186184		RNA polymerase small subunit, putative	PF13_0242	ENSG00000182054		isocitrate dehydrogenase (NADP), mitochondrial precursor		i
PF14_0150	ENSG00000186184		RNA polymerase small subunit, putative	PFE0810c	ENSG00000164587		40S ribosomal subunit protein S14, putative		i
PF14_0150	ENSG00000186184		RNA polymerase small subunit, putative	PF11_0358	ENSG00000125630		DNA-directed RNA polymerase, beta subunit, putative		i
PF14_0150	ENSG00000186184		RNA polymerase small subunit, putative	PF11_0445	ENSG00000171453		DNA-directed RNA polymerase I, putative		i
PF14_0150	ENSG00000186184		RNA polymerase small subunit, putative	PF11_0377	ENSG00000100181		casein kinase 1		i
PF14_0150	ENSG00000186184		RNA polymerase small subunit, putative	PF11_0061	ENSG00000197914|ENSG00000197238|ENSG00000198339|ENSG00000158406|ENSG00000198327|ENSG00000198518|ENSG00000188987|ENSG00000197061|ENSG00000124529|ENSG00000197837|ENSG00000182217|ENSG00000183941|ENSG00000198558		histone H4, putative		i
PF14_0150	ENSG00000186184		RNA polymerase small subunit, putative	PF13_0150	ENSG00000148606		DNA-directed RNA polymerase 3 largest subunit		i
PF14_0150	ENSG00000186184		RNA polymerase small subunit, putative	PFL0330c	ENSG00000013503		DNA-directed RNA polymerase III subunit, putative		i
PF14_0650				PFL2530w			hypothetical protein	e
PF14_0650				PF11_0290				e
PF14_0650				PFI1215w	ENSG00000183431		splicesome-associated protein, putative	e
PFB0815w			protein kinase, putative	PF14_0170				e
PFB0815w			protein kinase, putative	PFF0505c			hypothetical protein, conserved	e
PFB0815w			protein kinase, putative	PFB0330c			cysteine protease, putative	e
PFB0815w			protein kinase, putative	PFL1795c			hypothetical protein	e
PFB0815w			protein kinase, putative	PF14_0487				e
PFB0815w			protein kinase, putative	PFB0540w				e
PFL1425w	ENSG00000163468		t-complex protein 1, gamma subunit, putative	PFE0540w	ENSG00000144451		WD-repeat potein, putative		i
PFL1425w	ENSG00000163468		t-complex protein 1, gamma subunit, putative	PF11_0056					i
PFL1425w	ENSG00000163468		t-complex protein 1, gamma subunit, putative	PFD0455w	ENSG00000164934		ribosomal processing protein, putative		i
PFL1425w	ENSG00000163468		t-complex protein 1, gamma subunit, putative	PF10_0337	ENSG00000120805		ADP-ribosylation factor-like protein		i
PFL1425w	ENSG00000163468		t-complex protein 1, gamma subunit, putative	PF10_0261	ENSG00000105325				i
PFL1425w	ENSG00000163468		t-complex protein 1, gamma subunit, putative	PFI1255w	ENSG00000175155				i
PFL1425w	ENSG00000163468		t-complex protein 1, gamma subunit, putative	PF07_0092	ENSG00000007816				i
PFL1425w	ENSG00000163468		t-complex protein 1, gamma subunit, putative	PFL1820w	ENSG00000136045				i
PF13_0061	ENSG00000165629		ATP synthase gamma chain, mitochondrial precursor, putative	MAL6P1.70	ENSG00000122218				i
PFE0885w	ENSG00000106263		eukaryotic translation initiation factor 3 subunit, putative	PF08_0019	ENSG00000164087		guanine nucleotide-binding protein, putative		i
PFE0885w	ENSG00000106263		eukaryotic translation initiation factor 3 subunit, putative	PFB0295w	ENSG00000100357		adenylosuccinate lyase, putative		i
PFE0885w	ENSG00000106263		eukaryotic translation initiation factor 3 subunit, putative	PF11_0048			casein kinase II beta chain, putative		i
PFE0885w	ENSG00000106263		eukaryotic translation initiation factor 3 subunit, putative	PFL0310c	ENSG00000184110		eukaryotic translation initiation factor 3 subunit 8, putative		i
PFE0885w	ENSG00000106263		eukaryotic translation initiation factor 3 subunit, putative	PFL2095w	ENSG00000173812|ENSG00000114784		Translation initiation factor SUI1, putative		i
PFE0885w	ENSG00000106263		eukaryotic translation initiation factor 3 subunit, putative	PF11_0443	ENSG00000059769		hypothetical protein, conserved	e
PFE0885w	ENSG00000106263		eukaryotic translation initiation factor 3 subunit, putative	MAL8P1.83			eukaryotic translation initiation factor, putative		i
PFE0885w	ENSG00000106263		eukaryotic translation initiation factor 3 subunit, putative	PFA0525w	ENSG00000137947		transcription initiation factor TFIIB, putative		i
PFE0885w	ENSG00000106263		eukaryotic translation initiation factor 3 subunit, putative	PF13_0178	ENSG00000126005		translation initiation factor 6, putative		i
PFE0885w	ENSG00000106263		eukaryotic translation initiation factor 3 subunit, putative	MAL6P1.73	ENSG00000158417				i
PF11_0051	ENSG00000116120		phenylalanine --tRNA ligase, putative	PFA0480w	ENSG00000179115		phenylalanyl-tRNA synthetase beta chain, putative		i
PFC0445w	ENSG00000196655		hypothetical protein	PF13_0174	ENSG00000196459		P. falciparum homologue of human mbp-1 interacting protein-2a; putative		i
PFC0445w	ENSG00000196655		hypothetical protein	PFD0895c	ENSG00000054116		Bet3 transport protein, putative		i
PFC0170c	ENSG00000137992		dihydrolipoamide acyltransferase, putative	PF13_0281				e
PFB0200c	ENSG00000125166		aspartate aminotransferase, putative	PFB0200c	ENSG00000125166		aspartate aminotransferase, putative		i
PF14_0156	ENSG00000086189		dimethyladenosine transferase, putative	PFD0975w	ENSG00000058729		ROI kinase-like protein		i
PFE1195w	ENSG00000065150		karyopherin beta	PFC0745c	ENSG00000100567		proteasome component C8, putative		i
PFE1195w	ENSG00000065150		karyopherin beta	PF13_0121	ENSG00000119689		dihydrolipoamide succinyltransferase, putative		i
PFE1195w	ENSG00000065150		karyopherin beta	MAL13P1.170			hypothetical protein		i
PFE1195w	ENSG00000065150		karyopherin beta	PFL0740c	ENSG00000115541		10 kd chaperonin, putative		i
PFE1195w	ENSG00000065150		karyopherin beta	PF10_0245	ENSG00000198380		glucosamine--fructose-6-phosphate aminotransferase, putative		i
PFE1195w	ENSG00000065150		karyopherin beta	MAL13P1.270	ENSG00000101182		proteasome subunit, putative		i
PFE1195w	ENSG00000065150		karyopherin beta	MAL6P1.88	ENSG00000106588				i
PFE1195w	ENSG00000065150		karyopherin beta	PFL1635w			hypothetical protein		i
PFE1195w	ENSG00000065150		karyopherin beta	PF08_0069	ENSG00000108424		importin beta, putative		i
PFE1195w	ENSG00000065150		karyopherin beta	PFE0305w	ENSG00000182521		transcription initiation factor TFiid, TATA-binding protein		i
PFE1195w	ENSG00000065150		karyopherin beta	PF11_0256	ENSG00000163114		pyruvate dehydrogenase E1 component, alpha subunit, putative		i
PFE1195w	ENSG00000065150		karyopherin beta	PF14_0441	ENSG00000168291		pyruvate dehydrogenase E1 beta subunit, putative		i
PFE1195w	ENSG00000065150		karyopherin beta	PF11_0061	ENSG00000197914|ENSG00000197238|ENSG00000198339|ENSG00000158406|ENSG00000198327|ENSG00000198518|ENSG00000188987|ENSG00000197061|ENSG00000124529|ENSG00000197837|ENSG00000182217|ENSG00000183941|ENSG00000198558		histone H4, putative		i
PFE1195w	ENSG00000065150		karyopherin beta	PFL2010c	ENSG00000136271		DEAD/DEAH box helicase, putative		i
PFE1195w	ENSG00000065150		karyopherin beta	PF14_0716	ENSG00000129084		Proteosome subunit alpha type 1, putative		i
PFE1195w	ENSG00000065150		karyopherin beta	PF11_0183	ENSG00000132341		GTP-binding nuclear protein ran/tc4		i
PFE1195w	ENSG00000065150		karyopherin beta	PFI0250c	ENSG00000173744				i
PFC0435w	ENSG00000176597	s	hypothetical protein	PF11_0224			circumsporozoite-related antigen	e
PFC0435w	ENSG00000176597	s	hypothetical protein	PFE0660c			uridine phosphorylase, putative	e
PF14_0155	ENSG00000100596		hypothetical protein	PFL0670c	ENSG00000136628		Bi-functional aminoacyl-tRNA synthetase, putative		i
PF14_0155	ENSG00000100596		hypothetical protein	PF10_0245	ENSG00000198380		glucosamine--fructose-6-phosphate aminotransferase, putative		i
PF14_0155	ENSG00000100596		hypothetical protein	PFC0135c	ENSG00000082898		conserved protein		i
PFI0290c	ENSG00000184432		beta subunit of coatomer complex, putative	PF13_0013	ENSG00000129932		PBS lyase HEAT-like repeat domain protein		i
PFI0290c	ENSG00000184432		beta subunit of coatomer complex, putative	PFC0890w	ENSG00000155878		vesicle transport protein, putative		i
PFI0290c	ENSG00000184432		beta subunit of coatomer complex, putative	PFC0745c	ENSG00000100567		proteasome component C8, putative		i
PFI0290c	ENSG00000184432		beta subunit of coatomer complex, putative	MAL6P1.226	ENSG00000104897				i
PFI0290c	ENSG00000184432		beta subunit of coatomer complex, putative	MAL6P1.61	ENSG00000113522				i
PFI0290c	ENSG00000184432		beta subunit of coatomer complex, putative	PFD0745c	ENSG00000111481		nonclathrin coat protein zeta2-cop-related protein, putative		i
PFI0290c	ENSG00000184432		beta subunit of coatomer complex, putative	PFC0915w	ENSG00000110367		ATP-dependent RNA helicase, putative		i
PFI0290c	ENSG00000184432		beta subunit of coatomer complex, putative	PF14_0053	ENSG00000048392		ribonucleotide reductase small subunit		i
PFI0290c	ENSG00000184432		beta subunit of coatomer complex, putative	PF11_0463	ENSG00000181789		coat protein, gamma subunit, putative		i
PFI0290c	ENSG00000184432		beta subunit of coatomer complex, putative	PF11_0359	ENSG00000095139		coatomer delta subunit, putative		i
PFI0290c	ENSG00000184432		beta subunit of coatomer complex, putative	PF14_0276	ENSG00000137547		ribosomal protein L15, putative		i
PFI0290c	ENSG00000184432		beta subunit of coatomer complex, putative	PF11_0445	ENSG00000171453		DNA-directed RNA polymerase I, putative		i
PFI0290c	ENSG00000184432		beta subunit of coatomer complex, putative	PFC0140c	ENSG00000073969		N-ethylmaleimide-sensitive fusion protein, putative		i
PFI0290c	ENSG00000184432		beta subunit of coatomer complex, putative	MAL13P1.284	ENSG00000104524		pyrroline carboxylate reductase		i
PFI0290c	ENSG00000184432		beta subunit of coatomer complex, putative	PF11_0256	ENSG00000163114		pyruvate dehydrogenase E1 component, alpha subunit, putative		i
PFI0290c	ENSG00000184432		beta subunit of coatomer complex, putative	PFC0845c	ENSG00000100387		ubiquitin--protein ligase, putative		i
PFI0290c	ENSG00000184432		beta subunit of coatomer complex, putative	MAL6P1.70	ENSG00000122218				i
PFI0290c	ENSG00000184432		beta subunit of coatomer complex, putative	MAL6P1.90	ENSG00000146731				i
PFE0585c	ENSG00000105655		myo-inositol 1-phosphate synthase, putative	PFD0725c	ENSG00000198356		arsenical pump-driving ATPase, putative		i
PFE0585c	ENSG00000105655		myo-inositol 1-phosphate synthase, putative	PFC0735w	ENSG00000134419		40S ribosomal protein S15A, putative		i
PFC0360w	ENSG00000100591			PFL2005w	ENSG00000049541		replication factor c subunit 4		i
PFC0360w	ENSG00000100591			PF11_0445	ENSG00000171453		DNA-directed RNA polymerase I, putative		i
PFC0360w	ENSG00000100591			MAL6P1.278	ENSG00000065057				i
PFC0360w	ENSG00000100591			PFC0635c	ENSG00000135930		translation initiation factor E4, putative		i
PFC0360w	ENSG00000100591			PF11_0056					i
PFB0795w	ENSG00000152234		ATP synthase F1, alpha subunit, putative	PF13_0061	ENSG00000165629		ATP synthase gamma chain, mitochondrial precursor, putative		i
PF13_0228	ENSG00000137154		40S ribosomal subunit protein S6, putative	PF14_0390			hypothetical protein	e
PF13_0228	ENSG00000137154		40S ribosomal subunit protein S6, putative	PFD1175w	ENSG00000176807	s	Plasmodium falciparum trophozoite antigen r45-like protein	e
PF13_0228	ENSG00000137154		40S ribosomal subunit protein S6, putative	PF13_0109	ENSG00000104907		N2,N2-dimethylguanosine tRNA methyltransferase, putative	e
PF13_0228	ENSG00000137154		40S ribosomal subunit protein S6, putative	PF14_0758		s	hypothetical protein	e
PF13_0228	ENSG00000137154		40S ribosomal subunit protein S6, putative	PFD0685c	ENSG00000108055		chromosome associated protein, putative	e
PF13_0228	ENSG00000137154		40S ribosomal subunit protein S6, putative	PFF1485w				e
PF13_0228	ENSG00000137154		40S ribosomal subunit protein S6, putative	PFD0390c				e
PF13_0228	ENSG00000137154		40S ribosomal subunit protein S6, putative	PFA0125c				e
PF13_0228	ENSG00000137154		40S ribosomal subunit protein S6, putative	PFE1005w	ENSG00000170889		40S ribosomal subunit protein S9, putative	e
PF13_0228	ENSG00000137154		40S ribosomal subunit protein S6, putative	PF11_0168	ENSG00000196590		hypothetical protein	e
PF13_0228	ENSG00000137154		40S ribosomal subunit protein S6, putative	PF14_0411	ENSG00000106355		small nuclear ribonuclear protein, putative		i
PF13_0228	ENSG00000137154		40S ribosomal subunit protein S6, putative	PFC0155c	ENSG00000100142		DNA-directed RNA polymerase subunit I, putative	e
PF13_0228	ENSG00000137154		40S ribosomal subunit protein S6, putative	PFB0915w			liver stage antigen 3	e
PF13_0228	ENSG00000137154		40S ribosomal subunit protein S6, putative	PFC0245c				e
PF11_0291				PF14_0282	ENSG00000168781		hypothetical protein, conserved	e
PF11_0291				PFI1110w			glutamate--ammonia ligase (glutamine synthetase), putative	e
PF11_0290				PF13_0244	ENSG00000058262			e
PF11_0297			hypothetical protein	PF13_0022	ENSG00000188829		cyclin 4		i
PF11_0297			hypothetical protein	PFE0305w	ENSG00000182521		transcription initiation factor TFiid, TATA-binding protein		i
PF11_0297			hypothetical protein	PFC0850c	ENSG00000174840		hypothetical protein		i
PF11_0297			hypothetical protein	PF08_0064	ENSG00000130724		hypothetical protein, conserved		i
PF11_0297			hypothetical protein	PF14_0718	ENSG00000108590		hypothetical protein, conserved		i
PFE0100w			hypothetical protein	PFI1700c	ENSG00000139719		vesicle transport protein, putative		i
PFE0100w			hypothetical protein	PFL1935c	ENSG00000132670				i
PF11_0295	ENSG00000160752		farnesyl pyrophosphate synthase, putative	PF11_0295	ENSG00000160752		farnesyl pyrophosphate synthase, putative		i
PFE0155w				PFF0445w				e
PFA0110w		s	ring-infected erythrocyte surface antigen precursor	PFF1110c				e
[truncated: 3,459 more rows]
