# Supplementary material for: Rich-Club Phenomenon in the Interactome of P. falciparum—Artifact or Signature of a Parasitic Life Style?
Source: PLoS One. 2007 Mar 28;2(3):e335. doi: 10.1371/journal.pone.0000335 (PMC1829176; doi:10.1371/journal.pone.0000335)
Supplement: Table S2 — Layers in the interactome of P. falciparum. This file contains information about the proteins in the different layers of the interactome of P. falciparum. (0.31 MB XLS) [file pone.0000335.s002.xls]

## Sheet: richclub.table
# layer	protein name	human ortholog(s)	in experim. ppi (e)	in conserved ppi (i)	in secretome (s)	function
0	MAL8P1.23	ENSG00000108854	e	i		ubiquitin-protein ligase 1, putative
0	PF11_0507	ENSG00000173230	e			antigen 332, putative
0	PFL1385c		e
0	PFE0040c		e		s
0	PFI1475w		e
0	PF10_0212		e
0	PF10_0232	ENSG00000153922	e	i		hypothetical protein
0	PFE1590w		e
0	MAL8P1.153		e
1	MAL13P1.63		e			Plasmodium falciparum asparagine-rich protein
1	chr7_000020.gen_1		e		s
1	PF07_0056		e
1	PF10_0266	ENSG00000124383	e	i
1	PF11_0504		e
1	PF13_0072		e			hypothetical protein
1	PF13_0228	ENSG00000137154	e	i		40S ribosomal subunit protein S6, putative
1	PF14_0107	ENSG00000126524	e			hypothetical protein, conserved
1	PF14_0191		e
1	PF14_0201		e			hypothetical protein
1	PF14_0344		e
1	PF14_0463		e			chloroquine resistance marker protein
1	PF14_0577		e
1	PFB0595w	ENSG00000162616	e			heat shock 40 kDa protein, putative
1	PFB0815w		e			protein kinase, putative
1	PFB0935w		e			cytoadherence linked asexual protein 2
1	PFC0965w		e
1	PFD0775c		e			hypothetical RNA binding protein
1	PFD0970c		e
1	PFE1605w		e		s
1	PFF0200c		e
1	PFF0670w		e			hypothetical protein
1	PFF0880c		e
1	PFI0875w	ENSG00000044574	e	i		Heat shock protein
1	PFI1780w		e		s
1	PFL1325c		e			hypothetical protein
1	PF08_0087	ENSG00000025800	e	i		importin alpha, putative
1	PF08_0124	ENSG00000105298	e
1	PF14_0059		e			hypothetical protein
1	PFB0760w		e			hypothetical protein
1	PFC0930c		e
1	PFF0185c		e
1	PFF1300w		e			pyruvate kinase, putative
1	PFL0585w	ENSG00000150991	e	i		PfpUB Plasmodium falciparum polyubiquitin
1	PFC1020c	ENSG00000145425		i		40S ribosomal protein S3A, putative
1	PF13_0346	ENSG00000006717	e	i		ubiquitin/ribosomal fusion protein uba52 homologue, putative
1	PF14_0231	ENSG00000148303	e	i		ribosomal protein L7a, putative
1	PFE0975c	ENSG00000138326		i		40S ribosomal subunit protein S24, putative
1	PF14_0576	ENSG00000118939		i		ubiquitin carboxyl-terminal hydrolase, putative
1	PF10_0272	ENSG00000100316	e	i		ribosomal protein L3, putative
1	MAL13P1.45			i
1	MAL8P1.18		e			hypothetical protein
1	PF08_0026	ENSG00000129347	e	i		hypothetical protein
1	PF11_0350		e			hypothetical protein
1	MAL13P1.140		e
1	MAL13P1.202		e
1	MAL13P1.328		e			hypothetical protein
1	MAL7P1.119		e			hypothetical protein
1	MAL7P1.170		e		s
1	MAL7P1.21	ENSG00000115942	e	i		origin recognition complex subunit, putative
1	MAL7P1.77		e
1	MAL8P1.72		e			high mobility group protein, putative
1	PF07_0126		e
1	PF10_0038	ENSG00000008988	e	i		ribosomal protein S20e, putative
1	PF10_0214		e			hypothetical protein
1	PF11_0127		e			hypothetical protein
1	PF11_0342		e
1	PF11_0404		e	i
1	PF13_0045	ENSG00000177954|ENSG00000122185|ENSG00000130041	e	i		40S ribosomal protein S27, putative
1	PF13_0215		e
1	PF13_0305	ENSG00000156508	e	i		elongation factor 1 alpha
1	PF14_0372		e			hypothetical protein
1	PF14_0594		e
1	PF14_0614		e			hypothetical protein
1	PF14_0655	ENSG00000161960	e	i		RNA helicase-1, putative
1	PF14_0700	ENSG00000125881	e			hypothetical protein, conserved
1	PFB0300c		e			merozoite surface protein 2 precursor
1	PFC0175w	ENSG00000166233	e
1	PFC0925w		e			hypothetical protein
1	PFD0070c		e		s	RIFIN
1	PFD0985w		e			hypothetical protein
1	PFE0070w	ENSG00000116690	e			interspersed repeat antigen, putative
1	PFF0505c		e			hypothetical protein, conserved
1	PFF0920c		e
1	PFL1515c		e			hypothetical protein
1	PFL1565c		e
1	PF13_0041		e			hypothetical protein
1	PF13_0146		e
1	MAL13P1.60		e			erythrocyte binding antigen 140
1	MAL7P1.174		e		s
1	MAL7P1.7		e		s
1	MAL7P1.81	ENSG00000084623	e	i		eukaryotic translation initiation factor 3 37.28 kDa subunit, putative
1	PF10_0155	ENSG00000111674	e	i		enolase
1	PF10_0242		e			hypothetical protein
1	PF10_0254		e			hypothetical protein
1	PF11_0351	ENSG00000113013	e	i		heat shock protein hsp70 homologue
1	PF13_0156	ENSG00000136930	e	i		proteasome subunit beta type 7 precursor, putative
1	PF13_0197		e			Merozoite Surface Protein 7 precursor, MSP7
1	PF14_0280	ENSG00000119383	e	i		phosphotyrosyl phosphatase activator, putative
1	PFA0110w		e		s	ring-infected erythrocyte surface antigen precursor
1	PFA0430c		e
1	PFB0120w		e			early transcribed membrane protein, putative
1	PFE0185c	ENSG00000071082	e			60S ribosomal subunit protein L31, putative
1	PFE0570w		e			hypothetical protein
1	PFE0750c		e	i		hypothetical protein, conserved
1	PFE1335c		e
1	PFE1545c	ENSG00000139734	e			diaphanous homolog, putative
1	PFF0480w		e
1	PFF0590c		e
1	PFI0180w	ENSG00000123416|ENSG00000167552	e	i		alpha tubulin
1	PFI0370c	ENSG00000131467	e	i		subunit of proteaseome activator complex, putative
1	PFI1445w		e
1	PFL0135w	ENSG00000108270	e	i
1	MAL8P1.17	ENSG00000155660	e	i		disulfide isomerase precursor, putative
1	PF10_0361		e
1	PF11_0069		e			hypothetical protein
1	PF11_0193		e
1	PF11_0241		e			hypothetical protein
1	PF11_0381		e			subtilisin-like protease 2
1	PF14_0228		e			hypothetical protein
1	PF14_0352	ENSG00000167325	e	i		ribonucleoside-diphosphate reductase, large subunit
1	PFD0785c		e
1	PFD0885c		e
1	PFE0235c		e
1	PFI0990c		e			hypothetical protein
1	PFI1105w	ENSG00000102144	e	i		Phosphoglycerate kinase
1	PFL1705w		e			hypothetical protein
1	PFL2390c		e			hypothetical protein
1	PF07_0043	ENSG00000109475	e			60S ribosomal protein L34-a, putative
1	PF08_0009	ENSG00000111361	e	i		translation initiation factor EIF-2b alpha subunit, putative
1	PF08_0081		e
1	PF08_0127		e
1	PF11_0303	ENSG00000163636	e	i		26S proteasome regulatory complex subunit, putative
1	PF11_0465		e			dynamin-like protein
1	PF13_0294	ENSG00000011485	e	i
1	PF14_0259		e
1	PFB0340c		e			cysteine protease, putative
1	PFC0105w	ENSG00000096063	e	i		serine/threonine protein kinase, putative
1	PFC0120w		e			Cytoadherence linked asexual protein, CLAG
1	PFC0155c	ENSG00000100142	e	i		DNA-directed RNA polymerase subunit I, putative
1	MAL13P1.120	ENSG00000131051	e	i		splicing factor, putative
1	MAL7P1.10		e			hypothetical protein
1	MAL7P1.171		e		s
1	PF10_0143	ENSG00000108264	e	i		transcriptional activator ADA2, putative
1	PF14_0014		e		s	hypothetical protein
1	PF14_0315		e			hypothetical protein
1	PF14_0326		e			hypothetical protein
1	PF14_0598	ENSG00000111640	e	i		glyceraldehyde-3-phosphate dehydrogenase
1	PFI0175w	ENSG00000134709	e
1	PFL1010c		e			hypothetical protein conserved
1	PFE0065w		e			skeleton binding protein
1	PFF0995c		e
1	PFI1720w		e
1	PFL0815w	ENSG00000105821	e			DNA-binding chaperone, putative
1	MAL13P1.295		e
1	MAL13P1.308		e
1	MAL13P1.343	ENSG00000115233	e	i		proteasome regulatory subunit, putative
1	MAL7P1.19		e			hypothetical protein
1	MAL8P1.69	ENSG00000108953	e	i		14-3-3 protein homologue, putative
1	PF08_0054	ENSG00000109971	e	i		heat shock 70 kDa protein
1	PF11_0268	ENSG00000124702	e
1	PF13_0036	ENSG00000126698	e			DNAJ protein, putative
1	PF14_0323	ENSG00000160014|ENSG00000143933	e	i		calmodulin
1	PF14_0338		e
1	PF14_0731		e		s
1	PFB0260w	ENSG00000175166	e	i		proteasome 26S regulatory subunit, putative
1	PFC0370w		e
1	PFC0720w		e
1	PFD0010w		e
1	PFD0535w		e
1	PFE0430w	ENSG00000145833	e			ATP-dependent RNA helicase, putative
1	PFE0595w	ENSG00000112489	e	i
1	PFE1345c	ENSG00000112118	e	i		minichromosome maintenance protein 3, putative
1	PFE1465w		e
1	PFI0250c	ENSG00000173744	e	i
1	PFI0265c		e
1	PF07_0042	ENSG00000144674	e	i
1	PF08_0132		e	i		glutamate dehydrogenase, putative
1	PF11_0168	ENSG00000196590	e			hypothetical protein
1	PF13_0200		e
1	PF14_0252		e
1	PF14_0270		e			ribosomal protein L15, putative
1	PFB0480w	ENSG00000106089	e	i		syntaxin, putative
1	PFB0765w		e
1	PFD0080c		e		s
1	PFD0950w	ENSG00000099901	e	i		ran binding protein 1
1	PFE0770w		e
1	PFF0675c		e			myosin-like protein, putative
1	PFF0930w		e
1	PFF1110c		e
1	PFL0305c		e	i
1	PFL0335c	ENSG00000100664	e	i		eukaryotic translation initiation factor 5, putative
1	PFL0350c		e
1	chr13_4000026.gen_1		e
1	chrBLOB_004173.gen_1		e
1	MAL13P1.176		e			Plasmodium falciparum reticulocyte binding protein 2 homolog b
1	MAL13P1.206	ENSG00000168575	e	i		phosphate transporter, putative
1	MAL8P1.59		e			hypothetical protein
1	PF07_0086		e
1	PF10_0117		e	i		hypothetical protein
1	PF10_0183		e
1	PF10_0322	ENSG00000142920	e			S-adenosylmethionine decarboxylase-ornithine decarboxylase
1	PF11_0239		e			hypothetical protein
1	PF14_0120		e	i
1	PF14_0175		e			hypothetical protein
1	PF14_0678		e			exported protein 2
1	PFA0635c		e		s
1	PFB0915w		e			liver stage antigen 3
1	PFD0320c		e
1	PFD0845w		e
1	PFE0465c	ENSG00000068654	e	i		RNA polymerase I
1	PFE1225w	ENSG00000183093	e	i		50S ribosomal subunit protein L12, putative
1	PFF0595c		e			hypothetical protein
1	PFL0580w	ENSG00000100297	e	i		DNA replication licensing factor mcm5, putative
1	PFL1930w		e			hypothetical protein
1	PFL1975c	ENSG00000136709	e	i		hypothetical protein, conserved
1	PF10_0256		e
1	PF11_0053	ENSG00000153147	e	i		PfSNF2L
1	PF13_0198		e			reticulocyte binding protein 2 homolog a
1	PF14_0329		e	i		hypothetical protein, conserved
1	MAL13P1.14	ENSG00000150990	e			ATP-dependent DEAD box helicase, putative
1	MAL13P1.193		e			hypothetical protein
1	MAL7P1.155		e			hypothetical protein
1	MAL8P1.108		e			protein phosphatase, putative
1	PF07_0106		e
1	PF08_0125	ENSG00000131462	e	i		tubulin gamma chain
1	PF10_0169	ENSG00000140650	e	i		phosphomannomutase, putative
1	PF10_0131		e
1	PF10_0146		e
1	PF11_0191	ENSG00000101361	e	i
1	PF11_0398		e
1	PF14_0644		e			hypothetical protein
1	PFD0380c		e
1	PFF0835w		e
1	PFI1715w		e		s
1	PF10_0292		e
1	PF11_0413		e
1	PF14_0442		e
1	PF14_0470		e			hypothetical protein
1	PF14_0487		e
1	PF14_0499		e
1	PFC0760c		e			hypothetical protein
1	PFD0495c		e		s
1	PFD0965w		e
1	PFE0500c		e			hypothetical protein
1	PFF0420c		e			proteasome subunit alpha type 2, putative
1	PFI0495w		e
1	PFL0355c	ENSG00000089048	e	i
1	PFL1865w		e
1	PF11_0096	ENSG00000101266	e	i		casein kinase II, alpha subunit, putative
1	PF13_0232	ENSG00000111968	e	i		Casein kinase II regulatory subunit, putative
1	PF11_0048			i		casein kinase II beta chain, putative
1	PF11_0061	ENSG00000197914|ENSG00000197238|ENSG00000198339|ENSG00000158406|ENSG00000198327|ENSG00000198518|ENSG00000188987|ENSG00000197061|ENSG00000124529|ENSG00000197837|ENSG00000182217|ENSG00000183941|ENSG00000198558		i		histone H4, putative
1	PF14_0194	ENSG00000143368	e	i		spliceosome-associated protein, putative
1	PFL0330c	ENSG00000013503		i		DNA-directed RNA polymerase III subunit, putative
1	MAL13P1.310	ENSG00000142330	e			hypothetical protein
1	PF14_0531		e
1	PFA0130c		e		s	Serine/Threonine protein kinase, putative
1	PFA0410w		e
1	PFC0080c		e		s	hypothetical protein
1	PFD1140w		e		s
1	PFE1330c		e			hypothetical protein
1	MAL8P1.104	ENSG00000155508	e	i		hypothetical protein
1	PF07_0044		e
1	PF11_0142	ENSG00000135018|ENSG00000188021	e	i		hypothetical protein, conserved
1	PF11_0302		e
1	PF13_0044	ENSG00000021826	e			carbamoyl phosphate synthetase, putative
1	PF13_0092	ENSG00000102230	e	i
1	PF14_0636		e
1	PFC0390w	ENSG00000156017	e	i
1	PFF1185w		e			iswi protein homologue
1	PFL1900w		e
1	PFL0280c		e
1	MAL13P1.275		e			hypothetical protein
1	PF08_0034		e	i		histone acetyltransferase Gcn5, putative
1	PF10_0075		e			asparagine-rich antigen
1	PF14_0031		e			hypothetical protein
1	PF14_0679	ENSG00000181045	e	i		sulfate transporter, putative
1	PFA0215w		e			hypothetical protein
1	PFD0835c	ENSG00000168924	e			hypothetical protein
1	PFF1220w		e
1	PFI0225w		e			hypothetical protein
1	PFL1395c		e	i		hypothetical protein
1	PF07_0024		e	i		hypothetical protein
1	PF13_0102	ENSG00000025796	e	i		DNAJ-like Sec63 homologue
1	PFB0540w		e
1	PFF1470c		e			DNA polymerase epsilon, catalytic subunit a, putative
1	PFL1315w		e			hypothetical protein
1	PFL2335w		e
2	chr13_1000012.gen_6		e
2	PF14_0343		e
2	PFD0665c	ENSG00000013275	e	i		26s proteasome aaa-ATPase subunit Rpt3, putative
2	PF11_0098	ENSG00000128595	e			endoplasmic reticulum-resident calcium binding protein
2	PF13_0056		e
2	PF13_0076		e		s
2	PFC1045c	ENSG00000146530	e	i
2	PF10_0124		e
2	PF10_0260		e			hypothetical protein
2	PFB0370c	ENSG00000111615	e	i
2	PFD0315c		e
2	PFE0095c		e
2	PFI0975c		e
2	PFL1915w		e			dna gyrase subunit b, putative
2	PF11_0064		e			hypothetical protein
2	PFI1075w		e
2	PF08_0055	ENSG00000136718	e	i		u3 small nucleolar ribonucleoprotein protein
2	PF14_0584	ENSG00000177971		i		ribosomal protein S4, putative
2	PF11_0105	ENSG00000112578		i
2	PF08_0130	ENSG00000160220		i		wd repeat protein, putative
2	PF07_0092	ENSG00000007816		i
2	PF07_0080	ENSG00000124614	e	i		40S ribosomal protein S10, putative
2	MAL13P1.269	ENSG00000168501	e			hypothetical protein
2	PF13_0094		e
2	PF13_0161		e
2	PF13_0173		e
2	PF13_0268	ENSG00000198782	e	i		ribosomal protein L17, putative
2	PF14_0230	ENSG00000122406	e	i		Ribosomal protein family L5, putative
2	PF14_0510		e
2	PFA0515w	ENSG00000107242	e			phosphatidylinositol-4-phosphate 5-kinase, putative
2	PFB0095c	ENSG00000181110	e		s	erythrocyte membrane protein 3
2	PFE0845c	ENSG00000161016	e	i		60S ribosomal subunit protein L8, putative
2	PFI1500w		e
2	PFL1855w	ENSG00000163510	e	i		cell cycle control protein, putative
2	PF13_0170	ENSG00000172053	e	i		glutaminyl-tRNA synthetase, putative
2	PFE0915c	ENSG00000008018	e	i		proteasome subunit beta type 1
2	PFE1340w	ENSG00000184840	e			transmembrane protein, putative
2	MAL8P1.8		e			hypothetical protein
2	PF07_0128		e
2	PFC0870w	ENSG00000187828|ENSG00000104529	e	i		elongation factor 1 (EF-1), putative
2	PFE1350c	ENSG00000177889	e	i		ubiquitin-conjugating enzyme, putative
2	PF13_0109	ENSG00000104907	e	i		N2,N2-dimethylguanosine tRNA methyltransferase, putative
2	PF14_0390		e	i		hypothetical protein
2	PF14_0758		e		s	hypothetical protein
2	PFA0125c		e
2	PFD1175w	ENSG00000176807	e	i	s	Plasmodium falciparum trophozoite antigen r45-like protein
2	PFE1005w	ENSG00000170889	e	i		40S ribosomal subunit protein S9, putative
2	PFF1485w		e
2	PFC0245c		e
2	PFD0390c		e
2	PFD0685c	ENSG00000108055	e	i		chromosome associated protein, putative
2	PF14_0411	ENSG00000106355		i		small nuclear ribonuclear protein, putative
2	PFA0285c		e
2	PF11_0307		e			hypothetical protein
2	PFC0775w	ENSG00000142534	e	i		40S ribosomal protein S11, putative
2	PF10_0186		e			hypothetical protein
2	MAL13P1.114		e			hypothetical protein
2	PF10_0213		e			10b antigen, putative
2	PF11_0278		e			hypothetical protein
2	PFF0770c		e			hypothetical protein with PP2C domain
2	PFL0625c	ENSG00000107581	e	i		eukaryotic translation initiation factor 3 subunit 10, putative
2	MAL13P1.214		e	i		phosphoethanolamine N-methyltransferase, putative
2	PF10_0115		e			QF122 antigen
2	PF11_0396	ENSG00000138032	e	i		Protein phosphatase 2C
2	PF14_0633		e
2	PFD0225w		e
2	PFI0930c	ENSG00000119335	e			Nucleosome assembly protein
2	PFL1525c		e			pre-mRNA splicing factor RNA helicase, putative
2	PFL2410w		e			hypothetical protein
2	PFL2505c		e			hypothetical protein
2	PFL2520w		e
2	chrBLOB_004173		e
2	PF07_0067	ENSG00000198301	e	i
2	PF07_0122	ENSG00000113460	e	i
2	PF08_0083		e
2	PF11_0156	ENSG00000112739	e			hypothetical protein
2	PF11_0341		e			hypothetical protein
2	PF13_0203		e
2	PF13_0265		e			hypothetical protein
2	PF13_0286	ENSG00000108592	e	i		methyltransferase, putative
2	PF14_0608	ENSG00000163159	e	i
2	PFB0115w		e
2	PFC0125w	ENSG00000135776	e			ABC transporter, putative
2	PFF1370w		e			P. falciparum PK4 protein kinase
2	PFL0635c		e
2	PF08_0041	ENSG00000126749	e	i		ribosome biogenesis protein nep1 homologue, putative
2	PF14_0359	ENSG00000086061	e	i		hypothetical protein, conserved
2	PFB0310c		e		s	merozoite surface protein 4
2	PFB0330c		e			cysteine protease, putative
2	PF14_0170		e
2	PFF1440w		e			SET-domain protein, putative
2	PFL1795c		e			hypothetical protein
2	PF11_0291		e
2	PFE1640w		e			erythrocyte membrane protein 1 (PfEMP1), truncated
2	PFL0035c		e			octapeptide-repeat antigen, putative
2	PFL1025c		e
2	PFL0130c	ENSG00000165525	e	i		hypothetical protein, conserved
2	PF13_0213	ENSG00000089009	e			60S ribosomal subunit protein L6e, putative
2	PF07_0012		e
2	PFA0620c		e		s
2	MAL8P1.95		e	i
2	PF13_0153		e			hypothetical protein
2	PFD0210c		e	i
2	MAL7P1.68	ENSG00000175048	e			hypothetical protein, conserved
2	PF13_0073		e		s
2	PFB0640c	ENSG00000075826	e			hypothetical protein, conserved
2	PFE1570c		e			hypothetical protein
2	PFE1600w		e		s
2	PFF1100c		e
2	PF10_0160		e		s	3.8 protein
2	PFE1030c		e	i		phosphomethylpyrimidine kinase, putative
2	PF11_0207		e
2	PFC0330w		e			PDZ domain protein, putative
2	PFL1545c		e			chaperonin cpn60
2	MAL13P1.304		e			malaria antigen
2	PFB0125c		e			hypothetical protein
2	PFD0090c		e		s
2	PF11_0477		e	i		CCAAT-box DNA binding protein subunit B
2	PF08_0060		e			asparagine-rich antigen
2	PF10_0114	ENSG00000179262	e	i		DNA repair protein RAD23, putative
2	PF10_0219	ENSG00000104731	e
2	PF11_0206		e
2	PF14_0198	ENSG00000106105	e			glycine --tRNA ligase, putative
2	PFF0295c		e
2	MAL13P1.56	ENSG00000111144	e	i		m1-family aminopeptidase
2	PF14_0197		e	i
2	PF14_0443		e			centrin, putative
2	PF14_0613		e			hypothetical protein
2	PFL0290w		e			hypothetical protein
2	PFI1830c		e			erythrocyte membrane protein 1 (PfEMP1)
2	PF13_0049	ENSG00000114391	e	i		60S ribosomal protein L24, putative
2	PF14_0708		e			hypothetical protein
2	PFC0255c	ENSG00000169139	e	i		ubiquitin-conjugating enzyme E2, putative
2	PFC1060c	ENSG00000175467	e	i
2	PF10_0358		e
2	PFL0530c		e
2	PFE1195w	ENSG00000065150	e	i		karyopherin beta
2	PF13_0238	ENSG00000114648		i		conserved protein, putative
2	PFI1590c	ENSG00000124207	e	i
2	PFD0180c	ENSG00000176102		i		CGI-201 protein, short form
2	MAL13P1.146	ENSG00000116337		i		AMP deaminase, putative
2	PF11_0043	ENSG00000137818		i		60S acidic ribosomal protein p1, putative
2	MAL6P1.150	ENSG00000154930		i
2	PFE1400c	ENSG00000100280	e	i		beta adaptin protein, putative
2	PFL1110c	ENSG00000108946	e	i		cAMP-dependent protein kinase regulatory subunit, putative
2	PFI0320w	ENSG00000081181|ENSG00000118520		i		hypothetical protein
2	PFD0750w	ENSG00000114503		i		nuclear cap-binding protein, putative
2	PF14_0174	ENSG00000130826	e	i		hypothetical protein, conserved
2	MAL13P1.289	ENSG00000083520		i		mitotic control protein dis3 homologue, putative
2	MAL8P1.76	ENSG00000100206		i		meiotic recombination protein dmc1-like protein
2	PF11_0282			i		deoxyuridine 5'-triphosphate nucleotidohydrolase, putative
2	PF14_0125			i		deoxyhypusine synthase
2	PFL1155w	ENSG00000131979		i		GTP cyclohydrolase I
2	PF10_0068		e	i		hypothetical protein
2	PF11_0183	ENSG00000132341		i		GTP-binding nuclear protein ran/tc4
2	MAL6P1.119	ENSG00000088205		i
2	PF11_0436	ENSG00000080819		i		hypothetical protein
2	PF14_0381	ENSG00000148218		i		delta-aminolevulinic acid dehydratase
2	PFL0740c	ENSG00000115541		i		10 kd chaperonin, putative
2	PF08_0069	ENSG00000108424		i		importin beta, putative
2	PF13_0121	ENSG00000119689		i		dihydrolipoamide succinyltransferase, putative
2	PF08_0037			i		hypothetical protein
2	PF11_0090	ENSG00000100029	e	i		hypothetical protein
2	PF14_0122	ENSG00000102898		i		nuclear transport factor 2, putative
2	MAL6P1.172	ENSG00000115421		i
2	PF07_0059	ENSG00000184207		i		4-nitrophenylphosphatase, putative
2	PFC0910w			i		hypothetical protein
2	MAL13P1.284	ENSG00000104524		i		pyrroline carboxylate reductase
2	PFB0875c	ENSG00000100603		i		hypothetical protein
2	PF14_0774	ENSG00000173540		i		mannose-1-phosphate guanyltransferase, putative
2	MAL13P1.180			i
2	PF11_0087	ENSG00000051180		i		Rad51 homolog, putative
2	PFB0840w	ENSG00000163918		i		replication factor C, subunit 2
2	PFE1255w	ENSG00000163029		i
2	PF13_0340	ENSG00000123737		i		exosome complex exonuclease, putative
2	PFD0515w	ENSG00000130713		i		exosome complex exonuclease rrp4, putative
2	PFL1720w	ENSG00000182199		i		Serine hydroxymethyltransferase
2	PF14_0256	ENSG00000178896		i		exosome complex exonuclease rrp41, putative
2	PFE0285c	ENSG00000184900	e	i		ubiquitin-like protein, putative
2	PF11_0280	ENSG00000139343		i		small nuclear ribonucleoprotein F, putative
2	MAL13P1.338	ENSG00000104852		i		u1 small nuclear ribonucleoprotein, putative
2	PFL1920c			i		hydroxyethylthiazole kinase, putative
2	PFL0725w			i		thioredoxin peroxidase
2	PF11_0393	ENSG00000167118		i		hypothetical protein, conserved
2	PF07_0095	ENSG00000113272		i
2	PF13_0042	ENSG00000163877	e	i		fork head domain protein, putative
2	MAL6P1.167	ENSG00000139988		i
2	PF13_0349	ENSG00000121054		i		nucleoside diphosphate kinase b; putative
2	PF08_0035		e
2	PF10_0177		e		s	erythrocyte membrane-associated antigen
2	PF14_0461		e	i
2	PFE0060w		e		s
2	PFE0350c	ENSG00000174444	e	i		60S ribosomal subunit protein L4/L1, putative
2	PFF1315w		e
2	chr7_000093.gen_2		e
2	MAL13P1.234		e
2	PF11_0329	ENSG00000135018|ENSG00000188021	e
2	PF13_0140		e			dihydrofolate synthase/folylpolyglutamate synthase
2	PFL1760w		e
2	PF14_0261	ENSG00000170515	e	i		proliferation-associated protein 2g4, putative
2	MAL8P1.34		e
2	PFF1365c		e			hypothetical protein
2	MAL8P1.111		e
2	PFD0740w		e			Plasmodium falciparum protein kinase, putative
2	PF13_0050	ENSG00000176635	e
2	PF11_0086		e	i		hypothetical protein
2	PF14_0178	ENSG00000070010	e	i		hypothetical protein
2	PFF0745c		e			ribonuclease, putative
2	PF10_0025		e		s	PF70 protein
2	PFF0665c		e			syntaxin binding protein, putative
2	PF10_0346		e			merozoite surface protein 6
2	PF11_0188	ENSG00000126602	e			heat shock protein 90, putative
2	PF14_0324	ENSG00000168439	e	i		hypothetical protein, conserved
2	PFC0265c		e
2	PFC0325c		e			hypothetical protein
2	PFE0195w		e			P-type ATPase, putative
2	PF14_0152		e
2	PFI1670c	ENSG00000131100		i		vacuolar ATP synthase subunit E, putative
2	MAL6P1.232	ENSG00000165280		i
2	PF14_0090	ENSG00000198031		i
2	PFC0845c	ENSG00000100387		i		ubiquitin--protein ligase, putative
2	PFI1030c	ENSG00000132388		i		ubiquitin conjugating enzyme E2, putative
2	MAL13P1.346			i		DNA repair endonuclease
2	PFL1245w	ENSG00000130985	e	i		ubiquitin-activating enzyme e1, putative
2	PFL0830w	ENSG00000122965	e	i		hypothetical protein
2	PFD0745c	ENSG00000111481		i		nonclathrin coat protein zeta2-cop-related protein, putative
2	PF13_0023	ENSG00000005075		i		DNA-directed RNA polymerase 2, putative
2	PF13_0165		e			hypothetical protein
2	PFE1050w	ENSG00000101444	e	i		adenosylhomocysteinase(S-adenosyl-L-homocystein e hydrolase)
2	PF11_0244		e	i		hypothetical protein
2	PF11_0275		e
2	PF11_0418		e			hypothetical protein
2	PFB0335c		e			cysteine protease, putative
2	PFL0185c	ENSG00000187109	e	i		nucleosome assembly protein 1, putative
2	PFD0850c	ENSG00000162959		i
2	PFI1320c	ENSG00000022277	e	i
2	PF07_0062		e			GTP-binding translation elongation factor tu family protein, putative
2	PFE1370w	ENSG00000100380	e
2	PF08_0065	ENSG00000105447		i
2	PF10_0181			i		hypothetical protein
2	PF10_0039		e	i
2	PF13_0016	ENSG00000156239		i		methyl transferase-like protein, putative
2	PFL1715w	ENSG00000145388		i		hypothetical protein
2	MAL6P1.296	ENSG00000107937		i
2	PF14_0656	ENSG00000063244	e	i		U2 snRNP auxiliary factor, putative
2	PF08_0049	ENSG00000170860	e	i		ribonucleoprotein, putative
2	PFD0450c	ENSG00000105618	e	i		pre-mrna splicing factor, putative
2	PF11_0108	ENSG00000101161	e	i		hypothetical protein, conserved
2	PFD0265w	ENSG00000174231	e	i		pre-mRNA splicing factor, putative
2	PFI0475w	ENSG00000100028		i		small nuclear ribonucleoprotein (snRNP), putative
2	MAL8P1.48	ENSG00000143977		i		small nuclear ribonucleoprotein, putative
2	PF10_0041		e			U5 small nuclear ribonuclear protein, putative
2	PF14_0246		e			phosphoenolpyruvate carboxylase, putative
2	PFI0570w	ENSG00000151806	e	i		GTP-binding protein, putative
2	PF13_0062	ENSG00000072958		i		clathrin-adaptor medium chain, putative
2	PF08_0019	ENSG00000164087		i		guanine nucleotide-binding protein, putative
2	MAL6P1.249	ENSG00000188486		i
2	PF11_0445	ENSG00000171453		i		DNA-directed RNA polymerase I, putative
2	PFC0865w	ENSG00000134597	e	i		RNA-binding protein, putative
2	PF13_0130		e	i		vacuolar ATP synthase subunit g, putative
2	PFA0420w		e
2	PF08_0129	ENSG00000138814	e	i		protein phosphatase, putative
2	PFB0190c		e
2	PF10_0350		e
2	PF11_0035		e		s
2	PFC0405c		e
2	PFC0435w	ENSG00000176597	e		s	hypothetical protein
2	PFL0315c		e
2	PFL1480w	ENSG00000157020	e	i
2	MAL8P1.152		e
2	PFD0230c	ENSG00000101160	e			protease, putative
2	PFI0970c	ENSG00000164830	e
2	chrBLOB_004295.gen_2		e
2	MAL13P1.262		e			hypothetical protein
2	MAL13P1.35		e			u1 small nuclear ribonucleoprotein a, putative
2	PF11_0314	ENSG00000165916	e	i		26S protease subunit regulatory subunit 6a, putative
2	PF10_0111	ENSG00000100804	e	i		20S proteasome beta subunit, putative
2	PF13_0274	ENSG00000164077	e			hypothetical protein, conserved
2	PF14_0177	ENSG00000073111	e	i		DNA replication licensing factor MCM2
2	PF14_0240	ENSG00000162767|ENSG00000164069	e			ribosomal protein L21e, putative
2	PF14_0649		e
2	PFI0470w		e			FHA domain protein, putative
2	PFL1125w	ENSG00000166377	e	i		phospholipid-transporting ATPase, putative
2	PFL2120w	ENSG00000164134	e	i
2	MAL13P1.279	ENSG00000123374		i		cell division control protein 2 homolog
2	PFL0150w	ENSG00000094804		i		origin recognition complex 1 protein
2	MAL7P1.167		e
2	PF07_0053		e
2	PF11_0060		e			hypothetical protein
2	PF14_0425	ENSG00000109107	e	i		fructose-bisphosphate aldolase
2	PFD1045c		e			erythrocyte membrane-associated antigen, putative
2	PF14_0374		e	i		hypothetical protein
2	PFD0545w		e
2	MAL13P1.113	ENSG00000132639	e	i
2	PF13_0324	ENSG00000113615		i		vesicle transport protein, putative
2	MAL7P1.37		e			sin3 associated polypeptide p18-like protein
2	PF13_0164	ENSG00000090316	e	i
2	PF14_0223		e			cyclophilin, putative
2	PF08_0113	ENSG00000033627	e	i		vacuolar proton-translocating ATPase subunit A, putative
2	PF11_0066		e			caltractin (centrin), putative
2	chr6_000064.gen_10		e
2	MAL8P1.154		e			hypothetical protein
2	PFD0255w		e
2	PF14_0450		e
2	PFE0385w		e
2	PFF0165c		e			hypothetical protein
2	PF10_0324		e
2	PFI0190w	ENSG00000144713	e	i		ribosomal protein L32, putative
2	PFE0540w	ENSG00000144451		i		WD-repeat potein, putative
2	PFE0835w	ENSG00000135655	e	i		ubiquitin carboxyl-terminal hydrolase 2, putative
2	PFI1130c	ENSG00000102978		i		DNA-directed RNA polymerase II, putative
2	PF14_0673		e
2	PF11_0174		e	i		dipeptidyl aminopeptidase 1
2	PF08_0045	ENSG00000197444	e	i		2-oxoglutarate dehydrogenase e1 component
2	PF10_0205		e			hypothetical protein
2	PF14_0434		e
2	PF14_0637		e			rhoptry protein, putative
2	PFI0125c		e		s	hypothetical protein
2	PF13_0313	ENSG00000109917		i		zinc finger protein
2	PFL2215w	ENSG00000184009|ENSG00000075624	e	i		actin
2	PF13_0214	ENSG00000186676		i		elongation factor 1-gamma, putative
2	PFI0645w	ENSG00000187828|ENSG00000104529		i		EF-1B
2	PF11_0352	ENSG00000143870	e			protein disulfide isomerase related protein
2	chr13_2000027.gen_4		e		s
2	PFC0960c		e
2	PFD0475c	ENSG00000132383	e	i
2	PF07_0112	ENSG00000143106	e	i		proteasome subunit alpha type 5, putative
2	PF11_0076		e			hypothetical protein
2	PFB0670c		e			hypothetical protein
2	PF13_0254		e
2	PF11_0311	ENSG00000013375		i		N-acetyl glucosamine phosphate mutase, putative
2	PFC0635c	ENSG00000135930		i		translation initiation factor E4, putative
2	PFE1215c	ENSG00000185721		i		developmentally regulated GTP-binding protein 1, putative
2	PF10_0200	ENSG00000135372		i		hypothetical protein, conserved
2	PF14_0254	ENSG00000095002		i		DNA mismatch repair protein Msh2p, putative
2	PFB0160w	ENSG00000012061		i		ERCC1 nucleotide excision repair protein, putative
2	PF14_0294	ENSG00000181085	e	i		mitogen-activated protein kinase 1
2	PF07_0117	ENSG00000134001	e	i		eukaryotic translation initiation factor 2 alpha subunit, putative
2	PF14_0100	ENSG00000171793	e	i		cytidine triphosphate synthetase
2	PFD0525w		e	i
2	PF10_0148	ENSG00000105248		i
2	PF07_0029	ENSG00000080824	e	i		heat shock protein 86
2	PFF0510w		e			histone H3, putative
2	PFF0865w		e			histone h3
2	PFD0150w		e
2	PFD0295c		e
2	PFE1325w		e	i
2	chrBLOB_003994.phat_1		e		s
2	PF13_0129	ENSG00000169653|ENSG00000185078|ENSG00000163682	e			ribosomal protein L6 homologue, putative
2	PF07_0081		e		s	hypothetical protein
2	PFL1530w		e
2	PF08_0114		e
2	PFF0375c		e
2	PF10_0063		e
2	PF13_0162		e
2	PF14_0029		e			hypothetical protein
2	PFF0785w		e
2	PF07_0101		e
2	PF08_0078		e			hypothetical protein
2	PF13_0155		e
2	PFL1835w		e			hypothetical protein
2	PF13_0233		e	i		myosin a
2	PF14_0527		e
2	MAL13P1.15		e
2	PFI0240c	ENSG00000187704	e			E1-E2_ATPase/hydrolase, putative
2	PF10_0345		e			merozoite surface protein 3
2	PF11_0259	ENSG00000179041	e	i		hypothetical protein
2	PFI1485c	ENSG00000153933	e			diacylglycerol kinase, putative
2	MAL7P1.134		e
2	PF07_0088	ENSG00000083845	e	i		40S ribosomal protein S5, putative
2	PF10_0189		e		s	hypothetical protein
2	PF10_0244		e			hypothetical protein
2	PF13_0208	ENSG00000172183	e			hypothetical protein
2	PF14_0341	ENSG00000105220	e	i		glucose-6-phosphate isomerase
2	PFB0345c		e			cysteine protease, putative
2	PFC0425w		e			hypothetical protein
2	PFE0280c		e
2	PFE0850w		e
2	PFF0210w		e
2	PF11_0218		e			hypothetical protein
2	MAL6P1.278	ENSG00000065057		i
2	PFE0885w	ENSG00000106263	e	i		eukaryotic translation initiation factor 3 subunit, putative
2	PFI0290c	ENSG00000184432	e	i		beta subunit of coatomer complex, putative
2	PFA0525w	ENSG00000137947		i		transcription initiation factor TFIIB, putative
2	PFL2095w	ENSG00000173812|ENSG00000114784	e	i		Translation initiation factor SUI1, putative
2	MAL8P1.83		e	i		eukaryotic translation initiation factor, putative
2	PFL0925w	ENSG00000146122	e			Formin 2, putative
2	PF10_0036	ENSG00000102030		i		N-acetyltransferase, putative
2	PFD0600c	ENSG00000128626		i		ribosomal protein, putative
2	PF07_0066		e			hypothetical protein
2	PF14_0126		e			hypothetical protein, conserved
2	PF11_0331	ENSG00000120438	e	i		t-complex protein 1, alpha subunit, putative
2	PF14_0587	ENSG00000087365	e	i		hypothetical protein
2	MAL8P1.4		e		s
2	PFL1845c	ENSG00000116161	e			calcyclin binding protein, putative
2	PFI0200c	ENSG00000081014	e
2	PF11_0111		e			asparagine-rich antigen
2	PF13_0300			i		mitochondrial inner membrane translocase, putative
2	PF11_0258	ENSG00000109519		i		co-chaperone GrpE, putative
2	PF14_0328	ENSG00000126768		i		mitochondrial import inner membrane translocase subunit tim17, putative
2	MAL8P1.142	ENSG00000159377		i		proteasome beta-subunit
2	PFA0400c	ENSG00000108294	e	i		beta3 proteasome subunit, putative
2	PFI1545c	ENSG00000142507		i		proteasome precursor, putative
2	MAL6P1.88	ENSG00000106588		i
2	PF10_0380		e		s	trophozoite antigen R45, putative
2	MAL8P1.82		e
2	PF08_0008		e
2	PF13_0115		e
2	PF13_0270		e
2	PFI0345w		e
2	PF10_0262		e			hypothetical protein
2	PFB0280w		e
2	PFL0590c		e			p-type ATPase, putative
2	PF11_0255			i		hypothetical protein
2	MAL13P1.105	ENSG00000137713		i
2	PF14_0615	ENSG00000159720		i		ATP synthase (C/AC39) subunit, putative
2	PF11_0509		e		s	ring-infected erythrocyte surface antigen, putative
2	PF13_0122		e			cyclophilin, putative
2	PF13_0322	ENSG00000107959	e	i		falcilysin
2	PF07_0061		e
2	PF14_0257	ENSG00000136938	e			hypothetical protein, conserved
2	PFF0325c		e
2	PFF0220w		e
2	PFL1745c		e			clustered-asparagine-rich protein
2	PF08_0133		e
2	PF10_0047		e			hypothetical protein
2	PF10_0344		e
2	PF10_0348		e
2	PF10_0352		e
2	PF11_0482		e
2	PF13_0063	ENSG00000161057	e	i		26S proteasome regulatory subunit 7, putative
2	PF14_0657		e			hypothetical protein
2	PFE0545c	ENSG00000133112	e	i		histamine-releasing factor, putative
2	PFF0400w		e			hypothetical protein
2	PFC0550w	ENSG00000071537	e	i
2	MAL13P1.249		e
2	PF11_0055		e			hypothetical protein
2	MAL13P1.256	ENSG00000154217	e			phosphatidylinositol transfer protein, putative
2	MAL8P1.96		e
2	PF08_0126	ENSG00000085999	e	i		DNA repair protein rad54, putative
2	PF11_0175		e			heat shock protein 101, putative
2	PF13_0091	ENSG00000196504	e	i
2	PF13_0315	ENSG00000048740	e			RNA binding protein, putative
2	MAL13P1.323		e
2	PFF0570c		e
2	MAL7P1.141		e			hypothetical protein
2	PF07_0072	ENSG00000145349	e			calmodulin-domain protein kinase, putative
2	PF11_0118	ENSG00000113649	e
2	PF14_0292	ENSG00000041802	e	i		hypothetical protein, conserved
2	PFD0235c		e
2	MAL13P1.336		e
2	PF14_0319		e
2	PFI1150w		e
2	PFL0275w		e			hypothetical protein
2	PF10_0138		e			hypothetical protein
2	PF14_0167	ENSG00000143256	e	i
2	PFC0305w	ENSG00000101367		i		EB1 homolog, putative
2	PF10_0084	ENSG00000137285	e	i		tubulin beta chain, putative
2	PFD0920w	ENSG00000139537		i
2	PF10_0086	ENSG00000004455	e	i		adenylate kinase, putative
2	PF11_0049		e			hypothetical protein, conserved
2	PF13_0273	ENSG00000021776	e
2	PF13_0277		e			hypothetical protein
2	PF13_0332	ENSG00000152591	e
2	PF14_0102		e			rhoptry-associated protein 1
2	PFD0400w		e
2	PFD1055w	ENSG00000105372	e	i		ribosomal protein S19s, putative
2	PFE0450w	ENSG00000113810	e	i		chromosome condensation protein, putative
2	PFC0235w		e
2	PF08_0075	ENSG00000167526	e	i		60S ribosomal protein L13, putative
2	PF08_0135	ENSG00000115761		i
2	PFC0430w		e
2	PFI1175c	ENSG00000100836		i		RNA-binding protein, putative
2	PF11_0315		e
2	MAL13P1.191		e
2	PFC0350c	ENSG00000135624	e	i		T-complex protein eta subunit, putative
2	PFC0005w		e			PfEMP1
2	PFB0380c		e			hypothetical protein
2	PF11_0503		e		s	hypothetical protein
2	PF13_0087	ENSG00000166166	e	i		hypothetical protein, conserved
2	MAL13P1.209	ENSG00000063177	e			60S ribosomal subunit porotein L18, putative
2	PFI1610c		e
2	MAL7P1.109		e
2	MAL7P1.102		e
2	PFL1235c		e			hypothetical protein
2	MAL6P1.70	ENSG00000122218		i
2	PF14_0025	ENSG00000166200	e	i		proteosome subunit, putative
2	PF07_0115		e	i		integral membrane protein, putative
2	MAL13P1.121		e			hypothetical protein
2	MAL7P1.147		e			ubiquitin carboxyl-terminal hydrolase, putative
2	PF11_0242		e			asparagine-rich protein
2	PF13_0276		e
2	PFL0190w	ENSG00000078967	e	i		ubiquitin-conjugating enzyme e2, putative
2	PF07_0107		e		s
2	PF11_0260	ENSG00000136942	e			ribosomal protein L35, putative
2	PF11_0508		e		s
2	PF13_0275		e		s
2	PF13_0304	ENSG00000156508	e	i		elongation factor 1 alpha
2	PF14_0088		e			hypothetical protein
2	PFL1625w		e			hypothetical protein
2	PF13_0266		e
2	PFI0170w		e
2	PFC0365w	ENSG00000110107	e	i		conserved protein, putative
2	MAL13P1.283	ENSG00000115484		i		TCP-1/cpn60 chaperonin family, putative
2	PFL0930w	ENSG00000070371		i		clathrin heavy chain, putative
2	PFA0480w	ENSG00000179115		i		phenylalanyl-tRNA synthetase beta chain, putative
2	PF14_0104	ENSG00000130741		i		eukaryotic translation initiation factor 2 gamma subunit, putative
2	PF10_0136	ENSG00000115211	e	i		Initiation factor 2 subunit family, putative
2	PFL0675c			i
2	PFL2430c	ENSG00000119718	e	i		eukaryotic translation initiation factor 2b, subunit 2, putative
2	PF13_0269	ENSG00000198814		i		glycerol kinase, putative
2	PF11_0377	ENSG00000100181		i		casein kinase 1
2	PFI1020c	ENSG00000106348		i		Inosine-5'-monophosphate dehydrogenase
2	PFI0355c	ENSG00000166855	e	i		ATP-dependent heat shock protein, putative
2	PFI0735c			i		NADH dehydrogenase, putative
2	PF14_0421			i		hypothetical protein, conserved
2	PF10_0103	ENSG00000125977		i		eukaryotic translation initiation factor 2, beta, putative
2	PF13_0227	ENSG00000100554		i		vacuolar ATP synthase subunit D, putative
2	PFL1145w			i		hypothetical protein, conserved
2	PFL0075w	ENSG00000115254	e	i		XPA binding protein 1, putative
2	PF13_0314		e			hypothetical protein
2	PF11_0458		e
2	PF13_0352		e			hypothetical protein
2	PF14_0431	ENSG00000176444	e	i		serine/threonine kinase-1
2	PF14_0337		e
2	MAL13P1.190	ENSG00000108344		i		proteasome regulatory component, putative
2	PF13_0345	ENSG00000145020		i		aminomethyltransferase, mitochondrial precursor
2	PF14_0676	ENSG00000126067		i		20S proteasome beta 4 subunit, putative
2	PF08_0109	ENSG00000159352	e	i
2	PFC0520w	ENSG00000099341		i		26S proteasome regulatory subunit S14, putative
2	PF10_0174	ENSG00000197170		i		26s proteasome subunit p55, putative
2	PF08_0120		e	i		hypothetical protein
2	PF13_0147		e			hypothetical protein
2	MAL13P1.326	ENSG00000066926		i		ferrochelatase, putative
2	MAL7P1.166		e
2	PF11_0165	ENSG00000103811|ENSG00000135047	e			falcipain 2 precursor
2	PF13_0010	ENSG00000187624	e		s	Gbph2
2	PF14_0046		e
2	PFC0100c	ENSG00000171566	e	i		regulatory protein, putative
2	PFE1120w		e			hypothetical protein
2	PFF1390w		e
2	PFI0690c		e
2	MAL8P1.12		e
2	PF10_0351	ENSG00000100583	e			hypothetical protein
2	PF13_0290		e
2	PF13_0342		e
2	PFC0875w		e			transporter, putative
2	PF13_0291	ENSG00000076003		i		replication licensing factor, putative
2	PF13_0033	ENSG00000100519		i		26S proteasome regulatory subunit, putative
2	PF08_0128		e			hypothetical protein
2	PF11_0091		e
2	PF07_0016		e
2	PF07_0104		e			kinesin-like protein, putative
2	PF08_0003		e
2	PF10_0119		e			hypothetical protein
2	PF10_0150	ENSG00000164024	e			methionine aminopeptidase, putative
2	PF14_0380		e
2	PFE0905w		e			hypothetical protein
2	PFL1725w	ENSG00000110955	e	i		ATP synthase beta chain, mitochondrial precursor, putative
2	PFB0715w	ENSG00000047315		i		DNA-directed RNA polymerase II second largest subunit, putative
2	PFA0505c	ENSG00000105258	e	i		DNA-directed RNA polymerase 2 subunit, putative
2	PF11_0058	ENSG00000100413		i		hypothetical protein, conserved
2	PFC0805w	ENSG00000181222	e	i		DNA-directed RNA polymerase II, putative
2	PF13_0150	ENSG00000148606		i		DNA-directed RNA polymerase 3 largest subunit
2	PF14_0437		e			helicase, truncated, putative
2	PFL2145w	ENSG00000179083		i
2	MAL6P1.104	ENSG00000164609		i
2	MAL6P1.244	ENSG00000166441		i
2	PF14_0068	ENSG00000105202		i		fibrillarin, putative
2	PF10_0320	ENSG00000115685		i		hypothetical protein
2	PFE0585c	ENSG00000105655	e	i		myo-inositol 1-phosphate synthase, putative
2	PF10_0135		e			hypothetical protein
2	PF07_0020	ENSG00000101654	e			hypothetical protein
2	PF07_0105		e			exonuclease i, putative
2	PF14_0032		e	i
2	PFI0825w		e
2	PFI1215w	ENSG00000183431	e	i		splicesome-associated protein, putative
2	PF11_0225	ENSG00000161204	e	i		PfGCN20
2	PF11_0297			i		hypothetical protein
2	PFE0305w	ENSG00000182521		i		transcription initiation factor TFiid, TATA-binding protein
2	PF14_0735		e			hypothetical protein
2	PF11_0065	ENSG00000198034	e	i		ribosomal protein S4, putative
2	PF13_0024		e
2	PF13_0157		e			ribose-phosphate pyrophosphokinase, putative
2	PF10_0323		e			hypothetical protein
2	PFC0525c	ENSG00000082701	e	i		glycogen synthase kinase, putative
2	PFD0100c		e
2	MAL8P1.40		e			RNA-binding protein, putative
2	PF10_0374	ENSG00000155657	e			Pf 11-1 protein
2	PFB0735c		e			hypothetical protein
2	PFF1050w		e			nascent polypeptide associated complex alpha chain, putative
2	PF11_0347		e
2	PFD0420c	ENSG00000168496	e	i		flap exonuclease, putative
2	MAL8P1.113		e
2	PFE0440w		e
2	PFE1245w		e			zinc finger protein, putative
2	PFA0475c	ENSG00000124541	e
2	PFL1340c		e
2	PF10_0071	ENSG00000175220	e			rhoGAP protein
2	PF11_0310		e			hypothetical protein
2	PF11_0401		e			hypothetical protein
2	PF14_0652		e			hypothetical protein
2	PF11_0257	ENSG00000139163	e	i		ethanolamine kinase, putative
2	PFI0630w	ENSG00000103035		i
2	PF10_0298	ENSG00000185627		i		26S proteasome subunit, putative
2	PF13_0014	ENSG00000171863		i		40S ribosomal protein S7 homologue, putative
2	PF14_0428	ENSG00000170445		i		histidine --tRNA ligase, putative
2	MAL7P1.100	ENSG00000114904		i		serine/threonine protein kinase 2, putative
2	PF14_0441	ENSG00000168291		i		pyruvate dehydrogenase E1 beta subunit, putative
2	PF14_0601	ENSG00000111445		i		replication factor C3
2	PF10_0081	ENSG00000100764	e	i		26S proteasome regulatory subunit 4, putative
2	PFL2345c	ENSG00000087191	e	i		tat-binding protein homolog
2	PFE1355c	ENSG00000101557	e	i		ubiquitin carboxyl-terminal hydrolase, putative
2	PF14_0495		e			hypothetical protein
2	PFB0194w		e			hypothetical protein, conserved
2	PFE0245c		e
2	PF08_0102		e			asparagine-rich antigen Pfa55-14
2	PFL0700w		e			hypothetical protein
2	PF14_0155	ENSG00000100596		i		hypothetical protein
2	MAL7P1.76	ENSG00000071994	e			hypothetical protein
2	PF07_0023	ENSG00000166508	e	i		DNA replication licensing factor mcm7 homologue, putative
2	PF14_0726		e			hypothetical protein
2	PFD0900w		e
2	PFE1405c	ENSG00000104408	e
2	PFF0805c		e			hypothetical protein
2	PFI1640c		e
2	PF07_0026		e	i		hypothetical protein
2	PF11_0358	ENSG00000125630		i		DNA-directed RNA polymerase, beta subunit, putative
2	PFB0090c			i	s	hypothetical protein, conserved
2	MAL7P1.30		e
2	PF07_0057	ENSG00000187735	e	i		transcription elongation factor s-ii, putative
2	MAL8P1.139		e
2	PFA0630c		e		s
2	PFD0310w		e
2	PF14_0190		e
2	PF14_0647		e
2	chr13_2000027		e
2	PF11_0194		e
2	PF14_0176		e
2	PF14_0393	ENSG00000149136	e	i		structure specific recognition protein, putative
2	PF14_0635	ENSG00000132603		i		hypothetical protein, conserved
2	MAL6P1.108	ENSG00000183049		i
2	PF13_0326	ENSG00000172757		i		actin-depolymerizing factor, putative
2	PFC0975c	ENSG00000198618|ENSG00000196262	e	i		PFCYP19, cyclophilin, peptidyl-prolyl cis-trans isomerase
2	PFL0210c	ENSG00000132507	e	i		eukaryotic initiation factor 5a, putative
2	PF13_0179	ENSG00000196305		i		isoleucine--tRNA ligase, putative
2	PFC0710w	ENSG00000180817		i		inorganic pyrophosphatase, putative
2	MAL13P1.148	ENSG00000167306	e	i		P. falciparum myosin
2	PF08_0123	ENSG00000177192		i
2	PFC0535w	ENSG00000161970|ENSG00000037241	e	i		60S ribosomal protein L26, putative
2	PF13_0350			i		signal recognition particle receptor alpha subunit, putative
2	PF14_0589	ENSG00000096171		i		valine -tRNA ligase, putative
2	PF13_0237		e
2	MAL7P1.26	ENSG00000172315		i		O-sialoglycoprotein endopeptidase, putative
2	PFI1650w	ENSG00000104884		i		DNA excision-repair helicase, putative
2	PF13_0145		e
2	PF14_0184		e
2	PFC0150w	ENSG00000101577	e	i
2	PFL2570w		e			acyl-coa ligase antigen
2	MAL13P1.188		e
2	MAL13P1.333		e	i
2	MAL7P1.13		e
2	PF14_0001		e
2	MAL13P1.278		e	i		Ser/Thr protein kinase
2	PF13_0184		e			hypothetical protein
2	PF14_0368	ENSG00000165672	e			2-Cys peroxiredoxin
2	PFC0345w		e			hypothetical protein
2	PF07_0071	ENSG00000129348	e			queuine tRNA-ribosyltransferase; putative
2	PF14_0631		e
2	PFI1755c		e		s
2	PF11_0292		e	i		hypothetical protein
2	MAL7P1.94	ENSG00000155959		i		prefoldin subunit 3, putative
2	MAL8P1.146		e			hypothetical protein
2	PF07_0077		e			hypothetical protein
2	PF11_0161		e			falcipain-2 precursor, putative
2	PFE1320w		e	i		hypothetical protein
2	PFL1485w		e
2	PF11_0252		e
2	MAL7P1.129	ENSG00000123200	e
2	PF13_0258		e			sexual stage-specific protein kinase
2	PFL1620w		e			asparagine/aspartate rich protein, putative
2	MAL7P1.165		e
2	MAL8P1.127		e
2	PF13_0035		e	i
2	PF14_0013		e		s
2	PF14_0727		e
2	PF11_0178			i		hypothetical protein
2	PFC0135c	ENSG00000082898		i		conserved protein
2	PFI0820c	ENSG00000135486|ENSG00000139675|ENSG00000197029|ENSG00000187999|ENSG00000170144|ENSG00000106232	e	i		RNA-binding protein, putative
2	MAL13P1.303			i		polyadenylate binding protein, putative
2	MAL13P1.96	ENSG00000136824	e	i		chromosome segregation protein, putative
2	PFL1335w		e
2	PF08_0001		e		s	hypothetical protein
2	PF14_0239		e
2	chrBLOB_004195.gen_1		e
2	PF11_0293	ENSG00000107223	e			multiprotein bridging factor type 1, putative
2	PF14_0334		e	i		NAD(P)H-dependent glutamate synthase, putative
2	PFE0230w		e
2	PFI1340w		e			fumarate hydratase, putative
2	PF10_0268		e			merozoite capping protein 1
2	PF11_0208	ENSG00000164708	e	i		phosphoglycerate mutase, putative
2	PFE0990w		e
2	PFC0270w		e
2	PF14_0464		e			hypothetical protein
2	PFE0445c	ENSG00000105402|ENSG00000125814		i		SNAP protein (soluble N-ethylmaleimide-sensitive factor Attachment Protein), putative
2	PF11_0271	ENSG00000197548		i		hypothetical protein, conserved
2	MAL13P1.169	ENSG00000162236	e	i		syntaxin 5, putative
2	PFD0735c		e
2	PFI1085w		e
2	PFE0420c	ENSG00000174374		i		guanidine nucleotide exchange factor, putative
2	PF07_0120	ENSG00000151360	e
2	PF08_0059	ENSG00000169567	e			protein kinase c inhibitor-like protein, putative
2	PF14_0588		e
2	MAL13P1.13		e
2	MAL7P1.86		e			transcription initiation factor iie, alpha subunit, putative
2	PF08_0047		e			hypothetical protein
2	PF14_0454	ENSG00000175302	e
2	PFE0050w		e		s
2	PF14_0241	ENSG00000134717	e			basic transcription factor 3b, putative
2	PF14_0556		e			hypothetical protein
2	PFB0195c		e
2	MAL6P1.73	ENSG00000158417		i
2	PF07_0054	ENSG00000146047|ENSG00000185130		i		histone h2b, putative
2	PFL0310c	ENSG00000184110		i		eukaryotic translation initiation factor 3 subunit 8, putative
2	MAL13P1.344	ENSG00000164163	e	i		RNAse L inhibitor protein, putative
2	MAL6P1.111	ENSG00000196235		i
2	PFF1155w		e			hexokinase
2	MAL13P1.135	ENSG00000106636	e	i		snare protein homologue, putative
2	PFB0230c		e
2	PFD1155w		e			erythrocyte binding antigen, putative
2	PFI0830c		e
2	PF14_0627	ENSG00000149273		i		ribosomal protein S3, putative
2	PFL2365w		e			hypothetical protein
2	PFL0835w		e			GTP-binding protein, putative
2	PFC0995c	ENSG00000185000|ENSG00000187697		i		diacylglycerol O-acyltransferase, putative
2	PF10_0194	ENSG00000188739	e	i		hypothetical protein
2	PF10_0278	ENSG00000197498		i		hypothetical protein, conserved
2	PF08_0048	ENSG00000119969	e	i		ATP-dependant helicase, putative
2	PF14_0500		e	i
2	PFL2420w		e
2	PF13_0188			i		hypothetical protein
2	MAL8P1.134	ENSG00000183339	e
2	PF10_0309		e			hypothetical protein
2	PF11_0402		e			hypothetical protein
2	PF10_0319		e
2	PF11_0322		e
2	PF14_0409		e
2	PFB0100c		e		s
2	PFE1105c		e
2	MAL8P1.141		e
2	PF13_0335	ENSG00000137055		i
2	PF07_0027	ENSG00000177700		i		DNA-directed RNA polymerase 2 8.2 kDa polypeptide, putative
2	PF13_0341	ENSG00000099817		i		DNA-directed RNA polymerase 2, putative
2	PFL0665c	ENSG00000163882		i		RNA polymerase subunit 8c, putative
2	PF14_0150	ENSG00000186184		i		RNA polymerase small subunit, putative
2	MAL13P1.43		e
2	PFA0375c	ENSG00000165186	e			patched family protein, putative
2	PFD1080w		e
2	PFE0485w	ENSG00000062194	e			phosphatidylinositol 4-kinase, putative
2	PF14_0081	ENSG00000136492		i		DNA repair helicase, putative
2	PF11_0313	ENSG00000089157	e	i		ribosomal phosphoprotein P0
2	PF11_0433		e			hypothetical protein
2	PFL0005w		e			erythrocyte membrane protein 1 (PfEMP1)
2	PFC0285c	ENSG00000166226	e	i		T-complex protein beta subunit, putative
2	PFC0900w	ENSG00000150753		i		T-complex protein 1 epsilon subunit, putative
2	MAL6P1.90	ENSG00000146731		i
2	PF14_0183	ENSG00000178105		i		RNA helicase, putative
2	PFL2105c	ENSG00000185141		i
2	PF14_0364	ENSG00000119203		i		cleavage and polyadenylation specifity factor protein, putative
2	PFD0440w		e
2	PFD1040w		e
2	PFI1625c	ENSG00000105819		i
2	PF10_0294	ENSG00000067596	e	i		RNA helicase, putative
2	PF14_0724		e
2	PFL1180w	ENSG00000105011		i		Chromatin assembly protein (ASF1), putative
2	PF14_0132			i		ribosomal protein S9, putative
2	MAL6P1.61	ENSG00000113522		i
2	MAL13P1.103		e
2	PF08_0020	ENSG00000110344	e			hypothetical protein
2	PFF0800w		e
2	PF11_0201		e			hypothetical protein
2	PFA0220w		e			ubiquitin carboxyl-terminal hydrolase, putative
2	PFF0575c		e
2	PFL2195w		e	i
2	PF13_0316	ENSG00000110700		i		40S ribosomal protein S13
2	PF13_0083	ENSG00000144182		i		lipoate-protein ligase a, putative
2	PF14_0055	ENSG00000170727	e	i		hypothetical protein, conserved
2	PF11_0056			i
2	PF11_0305	ENSG00000111641		i
2	PF14_0316	ENSG00000077097	e	i		DNA topoisomerase II, putative
2	MAL13P1.170			i		hypothetical protein
2	MAL13P1.23		e			hypothetical protein
2	PF08_0076	ENSG00000105193	e			40S ribosomal protein S16, putative
2	PF10_0043	ENSG00000142541	e			ribosomal protein L13, putative
2	PF11_0040		e			early transcribed membrane protein 11.2
2	PF13_0189		e
2	MAL13P1.21		e
2	PF14_0414	ENSG00000137822	e			hypothetical protein, conserved
2	PFB0870w		e			hypothetical protein
2	PFC0320w		e
2	PFE0865c	ENSG00000136450	e			splicing factor, putative
2	PFF0885w		e			60S ribosomal protein L27a, putative
2	PFF1580c		e			erythrocyte membrane protein 1 (PfEMP1)
2	PFI1115c	ENSG00000165630	e	i		pre-mRNA splicing factor protein, putative
2	PFI1680w	ENSG00000113194	e
2	PFA0280w		e
2	MAL8P1.32		e			nucleoside transporter, putative
2	PF11_0246		e			hypothetical protein
2	PF14_0027		e			ribosomal S27a, putative
2	PFA0535c	ENSG00000196169	e	i		kinesin, putative
2	PFD0795w		e
2	PF10_0046		e			hypothetical protein
2	PF13_0078		e
2	PF14_0143		e
2	PF14_0607		e		s	hypothetical protein
2	PF11_0524	ENSG00000130520	e			U6 snRNA associated Sm-like protein Ls; U6 snRNA associated Sm-like protein LsM4, putative
2	PF14_0079		e
2	PF07_0006		e		s
2	PFL0155c		e
2	PF10_0236		e
2	PFD0875c		e
2	PFL1635w		e	i		hypothetical protein
2	PF07_0083	ENSG00000146109		i
2	PF14_0123	ENSG00000197072|ENSG00000196870	e			hypothetical protein
2	PFE0870w	ENSG00000092201	e	i		transcriptional regulator, putative
2	PFE0700c	ENSG00000100271		i		hypothetical protein, conserved
2	PF14_0146	ENSG00000128739		i		ribonucleoprotein, putative
2	PF13_0224	ENSG00000105640		i		60S ribosomal subunit protein L18, putative
2	PF14_0242	ENSG00000111218		i		arginine n-methyltransferase, putative
2	MAL6P1.123			i
2	PF14_0083	ENSG00000142937		i		ribosomal protein S8e, putative
2	PF14_0718	ENSG00000108590		i		hypothetical protein, conserved
2	PFI1260c	ENSG00000196591		i		Histone deacetylase
2	PF13_0330	ENSG00000183207		i		ATP-dependent DNA helicase, putative
2	MAL8P1.81	ENSG00000138621		i
2	PF14_0144	ENSG00000111880		i		mRNA capping enzyme, putative
2	PFD0865c	ENSG00000189229		i		cdc2-related protein kinase 1
2	MAL7P1.162	ENSG00000197102		i		dynein heavy chain, putative
2	PF14_0314	ENSG00000102054		i		chromatin assembly factor 1 p55 subunit, putative
2	MAL6P1.248	ENSG00000183598|ENSG00000182572|ENSG00000196747|ENSG00000178458|ENSG00000112727|ENSG00000196966|ENSG00000124642|ENSG00000196532|ENSG00000124693|ENSG00000198366|ENSG00000197153		i
2	PFL2440w		e	i		DNA repair protein rhp16, putative
2	PFI1090w	ENSG00000168906	e	i		s-adenosylmethionine synthetase, putative
2	PF14_0493	ENSG00000137642	e	i		sortilin, putative
2	PFI1355w		e
2	PF13_0344	ENSG00000124217		i		UBA/THIF-type NAD/FAD binding protein, putative
2	PF13_0135			i
2	PFL2275c	ENSG00000096060		i		70 kDa peptidylprolyl isomerase, putative
2	PFB0425c	ENSG00000146476		i
2	PFL1680w	ENSG00000189091		i		splicing factor 3b, subunit 3, 130kD, putative
2	PFB0290c	ENSG00000161980		i		transcription factor, putative
2	PF14_0325		e
2	PF10_0206		e
2	PF14_0308		e
2	PFF0285c		e			DNA repair protein RAD50, putative
2	PF13_0196		e
2	PFC0465c	ENSG00000133226	e			hypothetical protein
2	PFI0585c		e
2	chrBLOB_003428.gen_1		e
2	PFE0130c		e
2	PFE0375w	ENSG00000144580	e	i		cell differentiation protein rcd1, putative
2	PFC0850c	ENSG00000174840		i		hypothetical protein
2	PFC0915w	ENSG00000110367		i		ATP-dependent RNA helicase, putative
2	PF14_0602	ENSG00000014138		i		DNA polymerase alpha subunit, putative
2	PFD0590c	ENSG00000101868		i		DNA polymerase alpha
2	PF14_0366	ENSG00000198056		i		small subunit DNA primase
2	PFI0530c	ENSG00000146143		i		DNA primase, large subunit, putative
2	PF13_0065	ENSG00000114573		i		vacuolar ATP synthase, catalytic subunit a
2	PF07_0073	ENSG00000031698	e	i		seryl-tRNA synthetase, putative
2	PF10_0058		e			hypothetical protein
2	PFE0785c		e
2	PF14_0378	ENSG00000111669		i		triose-phosphate isomerase
2	PF14_0632	ENSG00000173692	e	i		26S proteasome subunit, putative
2	PF11_0160		e
2	MAL8P1.19	ENSG00000123064	e	i		hypothetical protein, conserved
2	PF10_0246		e			hypothetical protein
2	MAL13P1.133	ENSG00000198361	e			hypothetical protein
2	PF11_0131		e			hypothetical protein
2	PF13_0348		e
2	PFL0285w	ENSG00000063854		i		glyoxalase II family protein, putative
2	PF13_0013	ENSG00000129932		i		PBS lyase HEAT-like repeat domain protein
2	PF07_0033	ENSG00000170606	e			Cg4 protein
2	PF11_0429		e			hypothetical protein
2	PF11_0506		e			hypothetical protein
2	PFF0095c		e			hypothetical protein
2	PFL1215c		e			hypothetical protein
2	PFD1035w	ENSG00000149084		i	s	steroid dehydrogenase kik-i, putative
2	PFB0175c	ENSG00000198042	e
2	PFD0560w		e
2	PF10_0223		e			hypothetical protein
2	PFI1155w		e
2	MAL13P1.302		e	i		hypothetical protein
2	PF14_0377	ENSG00000101558		i		vesicle-associated membrane protein, putative
2	PF14_0548	ENSG00000119541		i		ATPase, putative
2	MAL6P1.77	ENSG00000143324		i
2	PFI0535w	ENSG00000135845		i		hypothetical protein
2	PF14_0361			i		translocation protein sec62, putative
2	PFI0960w	ENSG00000117242		i
2	MAL8P1.71		e
2	PF10_0289	ENSG00000196839	e			adenosine deaminase, putative
3	PF13_0235		e
3	PF14_0233		e
3	PF07_0082		e
3	PFB0880w	ENSG00000143653	e			hypothetical protein, conserved
3	MAL13P1.42		e			hypothetical protein
3	MAL8P1.125	ENSG00000134684	e	i		tyrosyl-tRNA synthetase, putative
3	MAL8P1.29		e
3	PFF0700c		e			60S ribosomal protein L19, putative
3	PFL2005w	ENSG00000049541		i		replication factor c subunit 4
3	PFL2175w	ENSG00000130725		i		ubiquitin-conjugating enzyme e2, putative
3	PFL1670c			i		hypothetical protein
3	MAL13P1.117			i		hypothetical protein, conserved
3	PF07_0123	ENSG00000165819	e	i		mRNA (N6-adenosine)-methyltransferase, putative
3	PF10_0359		e			hypothetical protein
3	PF14_0722			i
3	PFA0330w	ENSG00000165733	e	i		pfAARP2 protein
3	PFA0530c			i
3	PFD0455w	ENSG00000164934		i		ribosomal processing protein, putative
3	PF13_0309	ENSG00000134987		i
3	PF13_0307		e
3	MAL13P1.111		e
3	PF10_0296		e
3	PF14_0569		e
3	PF10_0073		e
3	PF14_0124		e			actin II
3	PFL1925w		e			cell division protein FtsH, putative
3	PF14_0677	ENSG00000120158		i		RNA 3'-Terminal Phosphate Cyclase-like protein, putative
3	PFD0975w	ENSG00000058729		i		ROI kinase-like protein
3	PF14_0494	ENSG00000167721	e	i		hypothetical protein, conserved
3	PF14_0456	ENSG00000065183		i		hypothetical protein, conserved
3	PF11_0251	ENSG00000197930		i		endoplasmic reticulum oxidoreductin, putative
3	PF10_0085	ENSG00000055044		i		nucleolar protein NOP5, putative
3	MAL13P1.270	ENSG00000101182		i		proteasome subunit, putative
3	PF13_0282	ENSG00000041357		i		proteasome subunit, putative
3	PFI0860c	ENSG00000109606		i		ATP-dependant RNA helicase, putative
3	PF11_0337	ENSG00000112651		i		50S ribosomal protein L2, putative
3	PF10_0209			i		RNA helicase, putative
3	PFC0400w	ENSG00000177600	e	i		60S Acidic ribosomal protein P2
3	MAL8P1.128	ENSG00000100902	e	i		proteasome subunit alpha, putative
3	PFL1425w	ENSG00000163468		i		t-complex protein 1, gamma subunit, putative
3	PFC0770c	ENSG00000138160		i		kinesin-related protein, putative
3	PF11_0071	ENSG00000175792		i		RuvB DNA helicase, putative
3	MAL6P1.112	ENSG00000163900		i
3	PF13_0132	ENSG00000129973	e	i		60S ribosomal protein L23a, putative
3	PF07_0097		e
3	MAL13P1.237		e
3	PF10_0264	ENSG00000168028	e	i		40S ribosomal protein, putative
3	PFB0680w		e			hypothetical protein
3	PF11_0229		e
3	PF07_0098	ENSG00000166847		i		dynactin 4, putative
3	PFC0290w	ENSG00000186468		i		40S ribosomal protein S23, putative
3	PF10_0040		e
3	PFL2075c	ENSG00000146007		i		hypothetical protein, conserved
3	PF14_0486	ENSG00000167658	e	i		elongation factor 2
3	PFD0895c	ENSG00000054116		i		Bet3 transport protein, putative
3	PFE0055c			i	s	heat shock protein, putative
3	PF13_0178	ENSG00000126005		i		translation initiation factor 6, putative
3	PFL1085w		e
3	PFL1310c	ENSG00000100201		i		ATP-dependent RNA helicase, putative
3	PFI0455w	ENSG00000088930		i		exoribonuclease, putative
3	PF11_0301	ENSG00000116649		i		spermidine synthase
3	PFI0925w	ENSG00000001084	e			gamma-glutamylcysteine synthetase
3	PFC0785c	ENSG00000110801		i		proteasome regulatory protein, putative
3	PF14_0586	ENSG00000003393	e
3	PF13_0137		e
3	PFL1280w		e
3	PF10_0195	ENSG00000168589		i		hypothetical protein
3	PF14_0391	ENSG00000198755	e	i		ribosomal protein L1, putative
3	PF08_0085	ENSG00000119048	e	i		ubiquitin-conjugating enzyme, putative
3	MAL13P1.216	ENSG00000071794		i		DNA helicase, putative
3	PFL0970w	ENSG00000168438	e	i		pre-mRNA splicing factor, putative
3	PF08_0137		e			hypothetical protein
3	PFE0155w		e
3	PFL1170w	ENSG00000070756	e	i		polyadenylate-binding protein, putative
3	PF08_0079	ENSG00000139726		i		hypothetical protein
3	MAL7P1.12		e			erythrocyte membrane-associated antigen
3	PF11_0392		e
3	PF11_0062	ENSG00000146047|ENSG00000185130	e			histone H2B
3	PFC0755c		e			protein kinase, putative
3	PF14_0540		e
3	PFB0635w	ENSG00000156261		i		T-complex protein 1, putative
3	PF14_0502	ENSG00000108848		i
3	PF11_0317	ENSG00000072501		i		structural maintenance of chromosome protein, putative
3	PFB0865w	ENSG00000125743		i		small nuclear ribonucleoprotein, putative
3	PFL0460w	ENSG00000130332		i		u6 snRNA-associated Sm-like protein, putative
3	PF13_0142	ENSG00000164167		i		u6 snRNA-associated sm-like protein, putative
3	PFE1020w	ENSG00000111987	e	i		u6 snRNA-associated sm-like protein Lsm2, putative
3	PFB0830w	ENSG00000197728|ENSG00000196656		i		Ribosomal protein S26e, putative
3	PFE1150w	ENSG00000085563		i		multidrug resistance protein
3	PFB0525w	ENSG00000137513		i		asparagine --tRNA ligase, putative
3	PFC0725c			i		transporter, putative
3	PF11_0220	ENSG00000198001	e			hypothetical protein
3	PF14_0704		e
3	PFD0905w		e	i
3	PFD1120c		e			integral membrane protein, conserved in P. falciparum
3	PFC0980c		e			mRNA capping enzyme
3	PFD0485w		e	i
3	PF10_0026		e			hypothetical protein
3	PF10_0335		e			hypothetical protein
3	PFL1600c		e
3	PFI0635c		e
3	PF11_0327	ENSG00000130703	e			hypothetical protein
3	PFD0940w		e
3	PF11_0267		e	i
3	PF14_0106		e
3	PFB0550w	ENSG00000120705		i		peptide chain release factor subunit 1, putative
3	MAL13P1.82	ENSG00000103502		i		phosphatidylinositol synthase, putative
3	PFL0390c		e
3	PFL0445w		e			hypothetical protein
3	PF10_0132	ENSG00000154822	e			phospholipase C-like, putative
3	MAL13P1.349		e
3	PFB0490c		e
3	PF13_0190		e
3	PFL0790w		e			hypothetical protein
3	PF10_0217	ENSG00000116350	e	i		pre-mRNA splicing factor, putative
3	PF14_0482	ENSG00000167978	e			hypothetical protein, conserved
3	PF14_0221	ENSG00000134697		i		hypothetical protein, conserved
3	MAL7P1.24	ENSG00000164346	e	i		hypothetical protein, conserved
3	PF11_0471	ENSG00000073536		i
3	PFL1820w	ENSG00000136045		i
3	MAL13P1.281	ENSG00000103356	e			glutamate--tRNA ligase, putative
3	MAL8P1.103		e
3	PF11_0115		e
3	PF13_0106		e
3	PF14_0142	ENSG00000172531|ENSG00000186298		i		serine/threonine protein phosphatase, putative
3	PF13_0067		e
3	MAL6P1.91	ENSG00000065154		i
3	PFA0300c	ENSG00000143882		i	s	vacuolar ATP synthase, putative
3	PF14_0282	ENSG00000168781	e			hypothetical protein, conserved
3	PFI1110w		e			glutamate--ammonia ligase (glutamine synthetase), putative
3	PFI0350c		e			hypothetical protein
3	PFF1095w		e			leucyl-tRNA synthetase, cytoplasmic, putative
3	PFI0285w		e
3	PF11_0464		e			hypothetical protein
3	PFE0995c		e
3	chr13_1000012.gen_2		e
3	PFI1010w		e			hypothetical protein
3	PF10_0057	ENSG00000005007		i
3	PF14_0407	ENSG00000197941	e			hypothetical protein
3	MAL13P1.230		e
3	MAL8P1.64		e
3	PFL1400c		e			hypothetical protein
3	PF08_0094	ENSG00000055130		i		cullin-like protein, putative
3	PF14_0131		e
3	PFI0165c		e			DEAD/DEAH box helicase, putative
3	PF14_0342		e			hypothetical protein
3	PFL1240c	ENSG00000103043	e	i		hypothetical protein
3	PF10_0163		e		s	hypothetical protein
3	PFE1530c	ENSG00000145945	e
3	MAL13P1.337	ENSG00000113558	e	i
3	PF13_0139		e			hypothetical protein
3	PF13_0354	ENSG00000090861	e	i		alanine--tRNA ligase, putative
3	MAL7P1.173		e		s
3	PF14_0138		e
3	PF14_0392		e			Ser/Thr protein kinase, putative
3	PF14_0706	ENSG00000173959	e
3	PF14_0746		e		s
3	PFE0290c		e
3	PFF0530w		e			transketolase, putative
3	PFD0355c			i
3	PF10_0369	ENSG00000163161		i		helicase, putative
3	PFL2125c	ENSG00000137349		i
3	PF11_0250	ENSG00000100138	e	i		high mobility group-like protein NHP2, putative
3	chr7_000093.gen_1		e
3	PFF0535c		e			trancription factor, putative
3	PF08_0068		e			hypothetical protein
3	PFB0750w	ENSG00000136631		i		vacuolar protein-sorting protein VPS45, putative
3	PF08_0108		e			pepsinogen, putative
3	PF14_0054		e			hypothetical protein, conserved
3	PFE0830c	ENSG00000085760	e			unknown protein, mb2
3	PFL2060c	ENSG00000057608	e	i		rabGDI protein
3	PF14_0028	ENSG00000163714	e			hypothetical protein, conserved
3	PFF0460w		e
3	PFL2010c	ENSG00000136271	e	i		DEAD/DEAH box helicase, putative
3	PF10_0245	ENSG00000198380		i		glucosamine--fructose-6-phosphate aminotransferase, putative
3	PF11_0256	ENSG00000163114		i		pyruvate dehydrogenase E1 component, alpha subunit, putative
3	PFC0745c	ENSG00000100567		i		proteasome component C8, putative
3	PF14_0716	ENSG00000129084		i		Proteosome subunit alpha type 1, putative
3	PFL2235w	ENSG00000137656	e	i
3	PFL1370w	ENSG00000117650	e	i		NIMA-related protein kinase (Pfnek-1)
3	PF10_0327	ENSG00000096401		i		Myb2 protein
3	MAL13P1.92	ENSG00000115268		i		40S ribosomal protein S15, putative
3	PFL2310w	ENSG00000086589		i		hypothetical protein, conserved
3	PF14_0688	ENSG00000172780		i		hypothetical protein, conserved
3	PFE0880c	ENSG00000077549		i		f-actin capping protein beta subunit, putative
3	PF13_0119	ENSG00000103769		i		small GTPase Rab11
3	PF14_0529	ENSG00000166747	e	i		gamma-adaptin, putative
3	PF11_0187	ENSG00000182287		i		clathrin assembly protein AP19, putative
3	PF07_0087		e		s	hypothetical protein
3	PFI1685w	ENSG00000165059		i		cAMP-dependent protein kinase catalytic subunit
3	MAL6P1.201	ENSG00000133706		i
3	PF13_0141	ENSG00000166796		i		L-lactate dehydrogenase
3	MAL6P1.214			i
3	MAL13P1.322	ENSG00000140829		i		splicing factor, putative
3	MAL13P1.36	ENSG00000107371		i		hypothetical protein, conserved
3	MAL13P1.204	ENSG00000075914		i		exoribonuclease PH, putative
3	PF14_0664	ENSG00000132142		i		biotin carboxylase subunit of acetyl CoA carboxylase, putative
3	PF11_0427	ENSG00000000419		i		dolichyl-phosphate b-D-mannosyltransferase, putative
3	PFB0445c	ENSG00000198563		i		helicase, putative
3	MAL6P1.160	ENSG00000067225		i
3	PFI1070c	ENSG00000117133		i
3	PF10_0153	ENSG00000144381		i		hsp60
3	PFB0240w	ENSG00000126226		i		hypothetical protein, conserved
3	MAL13P1.76	ENSG00000145736		i		hypothetical protein
3	PFL1550w	ENSG00000091140		i		lipoamide dehydrogenase
3	PF11_0272	ENSG00000096150	e	i		ribosomal protein S18, putative
3	PF14_0042	ENSG00000148843		i		hypothetical protein
3	PFC0380w	ENSG00000081721		i		dual-specificity protein phosphatase, putative
3	PFL1790w	ENSG00000126261		i		ubiquitin activating enzyme, putative
3	PFA0455c	ENSG00000170522		i		integral membrane protein, GNS1/SUR4 family, putative
3	PFC0375c	ENSG00000115524	e	i
3	PF11_0052			i	s	hypothetical protein
3	MAL6P1.68	ENSG00000117569		i
3	PFI0740c	ENSG00000103275		i		ubiquitin conjugating enzyme, putative
3	PF13_0257			i		glutamate--tRNA ligase
3	PF11_0117	ENSG00000133119		i		replication factor C subunit 5, putative
3	PFB0895c	ENSG00000035928		i		replication factor C subunit 1, putative
3	PF13_0061	ENSG00000165629		i		ATP synthase gamma chain, mitochondrial precursor, putative
3	PFD1060w	ENSG00000144028	e	i		u5 small nuclear ribonucleoprotein-specific protein, putative
3	PF13_0328	ENSG00000132646		i		proliferating cell nuclear antigen
3	PFI0480w	ENSG00000197103		i		helicase with Zn-finger motif, putative
3	MAL6P1.226	ENSG00000104897		i
3	PFI0415c	ENSG00000068438		i
3	MAL13P1.253	ENSG00000182367		i		small nuclear ribonucleoprotein, putative
3	MAL8P1.9	ENSG00000128534		i		u6 snRNA-associated sm-like protein, putative
3	PFL1520w	ENSG00000141759		i		dim1 protein homolog, putative
3	PFI1695c	ENSG00000077312		i		small nuclear ribonucleoprotein (snRNP), putative
3	PF14_0147	ENSG00000196365		i		ATP-dependent protease, putative
3	PFI0510c			i		hypothetical protein
3	PFC0595c	ENSG00000119414		i		serine/threonine protein phosphatase, putative
3	PFI1350c	ENSG00000146425		i
3	MAL6P1.193	ENSG00000168066		i
3	PF10_0171		e
3	PFL2090c	ENSG00000101421		i		P. falciparum homologue of yeast snf7
3	PF07_0121	ENSG00000169251		i
3	PFL1050w		e			hypothetical protein
3	PFL2165w	ENSG00000142945	e			kinesin-like protein, putative
3	PF10_0028	ENSG00000136527	e	i		hypothetical protein, conserved
3	PFB0920w		e	i	s	hypothetical protein
3	PF13_0243		e
3	PFC0170c	ENSG00000137992	e			dihydrolipoamide acyltransferase, putative
3	PF14_0151	ENSG00000104967		i		hypothetical protein
3	PFE0380c	ENSG00000182446		i
3	PFC0440c		e			helicase, putative
3	PFE1555c		e
3	PFF0830w		e			alpha adaptin-like protein, putative
3	MAL13P1.233		e
3	MAL13P1.59		e			hypothetical protein
3	PF13_0034	ENSG00000047249		i		vacuolar ATP synthase subunit h, putative
3	PF11_0412	ENSG00000128524		i		Vacuolar ATP synthase subunit F, putative
3	PF13_0262	ENSG00000065427		i		lysine--tRNA ligase
3	PF13_0059			i		ribosomal protein S15, mitochondrial precursor, putative
3	MAL8P1.122	ENSG00000173960		i
3	MAL7P1.159	ENSG00000126432		i		antioxidant protein, putative
3	PF11_0212			i		hypothetical protein
3	PF11_0157	ENSG00000152642		i		glycerol-3-phosphate dehydrogenase, putative
3	PFL0780w			i		glycerol-3-phosphate dehydrogenase, putative
3	PFE1390w	ENSG00000183258		i		RNA helicase-1
3	PFL2210w	ENSG00000158578		i		delta-aminolevulinic acid synthetase
3	PF11_0359	ENSG00000095139		i		coatomer delta subunit, putative
3	PFC0890w	ENSG00000155878		i		vesicle transport protein, putative
3	PF10_0269	ENSG00000168002		i		DNA-directed RNA polymerase II, putative
3	PF10_0060		e			hypothetical protein
3	PF14_0690		e			histone deactylase, putative
3	PFL1750c		e
3	PFL2055w	ENSG00000184779|ENSG00000182774		i		40S ribosomal protein S17, putative
3	PF14_0579	ENSG00000131469		i		ribosomal protein L27, putative
3	PFI0215c	ENSG00000129128		i		signal peptidase, putative
3	PF13_0356		e
3	PF11_0200	ENSG00000160201	e	i		U2 snRNP auxiliary factor, small subunit, putative
3	PF11_0099	ENSG00000116138	e		s	heat shock protein DnaJ homologue Pfj2
3	PFD0770c	ENSG00000174766	e			ribosomal protein l15, putative
3	PFI1315c		e
3	PF10_0261	ENSG00000105325		i
3	PFC0920w	ENSG00000164032	e	i		histone H2A variant, putative
3	PF13_0223	ENSG00000060762		i		hypothetical protein, conserved
3	MAL8P1.144		e			hypothetical protein
3	PF10_0077	ENSG00000100353	e			eukaryotic translation initiation factor 3 subunit 7, putative
3	PF10_0091		e			hypothetical protein
3	PF14_0541		e			V-type H(+)-translocating pyrophosphatase, putative
3	PFB0106c		e		s	hypothetical protein
3	PFL2400w		e
3	PFF1395c		e			glutamyl-tRNA(Gln) amidotransferase subunit B, putative
3	PF14_0128	ENSG00000104343	e	i		ubiquitin conjugating enzyme, putative
3	PF14_0072	ENSG00000173113		i		hypothetical protein, conserved
3	PFD0830w	ENSG00000176890		i		bifunctional dihydrofolate reductase-thymidylate synthase
3	PF10_0170		e
3	PFF0445w		e
3	PFE1125w	ENSG00000158042		i		50S ribosomal subunit protein L17, putative
3	PF11_0266	ENSG00000167088		i		small nuclear ribonucleoprotein D1, putative
3	PFA0145c	ENSG00000115866		i		aspartyl-tRNA synthetase
3	PF14_0484	ENSG00000075239		i		acetyl-CoA acetyltransferase, putative
3	PF11_0295	ENSG00000160752		i		farnesyl pyrophosphate synthase, putative
3	PF13_0323	ENSG00000100462		i		binding protein, putative
3	MAL7P1.122	ENSG00000138430		i		conserved GTP-binding protein, putative
3	PF10_0221		e			GcpE protein
3	MAL13P1.124		e
3	PF08_0058		e
3	PFE1140c	ENSG00000106245		i		G10 protein, putative
3	PF08_0115		e	i		hypothetical protein
3	MAL13P1.164	ENSG00000178952		i		elongation factor tu, putative
3	PF14_0346	ENSG00000185532		i		cGMP-dependent protein kinase 1, beta isozyme, putative
3	PFE0925c	ENSG00000174243		i		snrnp protein, putative
3	PF14_0296	ENSG00000139239		i		ribosomal protein L14, putative
3	PFC0360w	ENSG00000100591	e	i
3	PF10_0203	ENSG00000143761		i		ADP-ribosylation factor
3	PF14_0520	ENSG00000142657		i		6-phosphogluconate dehydrogenase, decarboxylating, putative
3	PFB0320c	ENSG00000165898		i		hypothetical protein, conserved
3	PFI1360c	ENSG00000149923		i		serine/threonine protein phosphatase, putative
3	PFL0900c	ENSG00000113643		i		arginyl-tRNA synthetase, putative
3	PFD0305c	ENSG00000147416		i		vacuolar ATP synthase subunit b
3	PF14_0661	ENSG00000115946		i		hypothetical protein, conserved
3	PF14_0492	ENSG00000188386	e	i		protein phosphatase 2b regulatory subunit, putative
3	PFL2100w	ENSG00000166971	e	i		hypothetical protein
3	PF11_0224		e			circumsporozoite-related antigen
3	PFE0660c		e			uridine phosphorylase, putative
3	PFC0555c		e		s	hypothetical protein
3	PF11_0245	ENSG00000189369	e	i		translation elongation factor EF-1, subunit alpha, putative
3	PF11_0371		e
3	PF13_0086		e
3	PFB0145c		e
3	PFD1115c		e
3	MAL13P1.220	ENSG00000121897		i		lipoate synthase, putative
3	PFL0465c	ENSG00000171970	e			Zinc finger transcription factor (krox1)
3	PF08_0103		e			erythrocyte membrane protein 1 (PfEMP1)
3	PFD0005w		e			erythrocyte membrane protein 1 (PfEMP1)
3	PFF0845c		e			erythrocyte membrane protein 1 (PfEMP1)
3	PFL1655c	ENSG00000100479		i		hypothetical protein
3	PFC0385c	ENSG00000105146		i		serine/threonine protein kinase, putative
3	PFE0270c	ENSG00000116062		i		DNA repair protein, putative
3	PFE0920c			i
3	PFL0825c	ENSG00000054796		i		hypothetical protein
3	PFI1180w			i		hypothetical protein
3	PF14_0415	ENSG00000172992		i		dephospho-CoA kinase, putative
3	PFE0100w		e	i		hypothetical protein
3	PFF1165c		e			hypothetical protein
3	PF14_0603		e			hypothetical protein
3	PFL1590c	ENSG00000168827	e			elongation factor g, putative
3	PF10_0334	ENSG00000073578		i		flavoprotein subunit of succinate dehydrogenase
3	PFE0965c	ENSG00000185883		i		vacuolar ATP synthetase, putative
3	PF11_0339	ENSG00000187615|ENSG00000140905		i		hypothetical protein
3	PF14_0038	ENSG00000172115		i		cytochrome c, putative
3	PF14_0640	ENSG00000141499		i
3	PF08_0036	ENSG00000100934		i		transport protein
3	MAL13P1.182	ENSG00000101193		i
3	PF11_0461	ENSG00000175582		i		rab6
3	PFL1090w		e
3	MAL7P1.20		e			peptide chain release factor, putative
3	PFL0765w	ENSG00000153214		i		hypothetical protein
3	PFL2180w	ENSG00000114686		i		50S ribosomal protein L3, putative
3	PF10_0062	ENSG00000088038		i		hypothetical protein
3	PF10_0193	ENSG00000034713		i		hypothetical protein, conserved
3	PF10_0121	ENSG00000165704		i		hypoxanthine phosphoribosyltransferase
3	PFA0675w			i	s
3	PFL0935c		e			erythrocyte membrane protein 1 (PfEMP1)
3	PFE0520c	ENSG00000184428		i		topoisomerase I
3	PFF1000w		e			cleavage stimulation factor subunit 1-like protein, putative
3	PF13_0082	ENSG00000086598		i		cop-coated vesicle membrane protein p24 precursor, putative
3	PFL0850w	ENSG00000164162		i		anaphase promoting complex subunit 10
3	PF11_0192	ENSG00000103510		i		hypothetical protein
3	PFL2140c			i		ADP-ribosylation factor GTPase-activating protein
3	PFA0260c	ENSG00000131236		i		hypothetical protein
3	PF14_0269	ENSG00000176261		i		hypothetical protein, conserved
3	PF13_0229	ENSG00000122729		i		IRP-like protein
3	PFC0560c		e
3	MAL6P1.28	ENSG00000137955		i
3	MAL6P1.125	ENSG00000177084		i
3	PF11_0463	ENSG00000181789		i		coat protein, gamma subunit, putative
3	MAL7P1.145	ENSG00000122512	e	i		mismatch repair protein pms1 homologue, putative
3	PF14_0401	ENSG00000164022		i		methionine --tRNA ligase, putative
3	PF14_0053	ENSG00000048392		i		ribonucleotide reductase small subunit
3	PF08_0071	ENSG00000112096		i		Fe-superoxide dismutase
3	PF10_0293	ENSG00000108372		i		transcription factor, putative
3	MAL7P1.132		e			hypothetical protein
3	MAL6P1.210	ENSG00000136274		i
3	PF08_0086	ENSG00000131013		i		hypothetical protein, conserved
3	PFD1070w	ENSG00000141543		i		eukaryotic initiation factor, putative
3	PFI1535w	ENSG00000197826		i
3	MAL7P1.118		e			PelOta protein homologue, putative
3	PFL1070c		e			endoplasmin homolog precursor, putative
3	PFF0915w		e			N-acetylglucosamine transferase
3	PFD1185w		e		s
3	PF11_0144		e
3	PFE0840c		e
3	PF13_0103		e
3	PFL1330c		e			hypothetical protein
3	PF10_0368	ENSG00000087470		i		dynamin protein, putative
3	PF14_0517	ENSG00000108039	e	i		peptidase, putative
3	PFI1200w		e
3	MAL13P1.203		e
3	PFF1145c		e			protein kinase, putative
3	PF14_0289		e			ribosomal protein L17, putative
3	PFI0195c		e
3	PFL0295c	ENSG00000162542	e			hypothetical protein, conserved
3	PF14_0478		e			hypothetical protein
3	MAL13P1.19		e
3	PF14_0547		e			hypothetical protein
3	PF07_0084		e
3	MAL6P1.288	ENSG00000136854		i
3	PFL1205c		e
3	PF11_0443	ENSG00000059769	e			hypothetical protein, conserved
3	PFB0295w	ENSG00000100357		i		adenylosuccinate lyase, putative
3	PF14_0276	ENSG00000137547		i		ribosomal protein L15, putative
3	PFC0140c	ENSG00000073969		i		N-ethylmaleimide-sensitive fusion protein, putative
3	PF14_0277	ENSG00000129083	e	i		coatamer protein, beta subunit, putative
3	PF11_0286	ENSG00000166479		i		hypothetical protein, conserved
3	PF11_0181	ENSG00000139131		i		tyrosine --tRNA ligase, putative
3	MAL13P1.184	ENSG00000123213	e	i		endopeptidase, putative
3	PFL0785c	ENSG00000153037		i		signal recognition particle 19 kd protein, putative
3	PFE0625w	ENSG00000138069		i		GTPase, putative
3	PFB0265c	ENSG00000134899		i		DNA repair endonuclease, putative
3	PFB0200c	ENSG00000125166		i		aspartate aminotransferase, putative
3	MAL13P1.312		e
3	MAL13P1.39		e
3	PF13_0321		e
3	PFL0430w	ENSG00000134809		i		tim10 homologue, putative
3	PF13_0358	ENSG00000100575		i		mitochondrial import inner membrane translocase, putative
3	PF07_0110			i
3	PFL1935c	ENSG00000132670		i
3	PF14_0650		e
3	PF14_0286	ENSG00000182890		i		glutamate dehydrogenase, putative
3	PF10_0337	ENSG00000120805		i		ADP-ribosylation factor-like protein
3	PF10_0218	ENSG00000062485		i		citrate synthase, mitochondrial precursor, putative
3	PF14_0349	ENSG00000189283		i		histidine triad protein, putative
3	PFC0340w	ENSG00000106628		i		DNA polymerase delta small subunit, putative
3	PFI1370c	ENSG00000100141		i	s	phosphatidylserine decarboxylase
3	PFD0350w			i		hypothetical protein, conserved
3	PF14_0707		e
3	PFD0300w		e
3	PFL1290w	ENSG00000114767	e
3	PFF0685c		e
3	PF10_0378		e		s	hypothetical protein
3	PFA0440w		e
3	PF10_0280		e
3	MAL7P1.16		e
3	PF11_0438	ENSG00000182899	e	i		Ribosomal protein, putative
3	PF13_0053	ENSG00000104142	e
3	PFB0620w	ENSG00000144808	e
3	PFI0335w	ENSG00000105254		i
3	PFL0660w	ENSG00000088986		i		dynein light chain 1, putative
3	PF14_0215	ENSG00000162298		i		hypothetical protein
3	PFE1250w	ENSG00000151726	e			long-chain fatty acid CoA ligase, putative
3	PFI1510w		e
3	MAL13P1.222		e
3	PFC0315c		e
3	chrBLOB_004171.gen_1		e
3	PF14_0070	ENSG00000134186	e	i
3	PF10_0066	ENSG00000115514		i		hypothetical protein
3	MAL6P1.304	ENSG00000100129		i
3	PF11_0139	ENSG00000184007		i		protein tyrosine phosphatase, putative
3	PF13_0301	ENSG00000078140		i		ubiquitin-conjugating enzyme, putative
3	PFI0965w	ENSG00000147471		i
3	PFF0150c		e			hypothetical protein
3	PF13_0210		e
3	PF11_0442		e
3	MAL7P1.83			i
3	PF14_0558		e
3	PFE1485w		e			hypothetical protein
3	PF11_0346		e
3	PF11_0439	ENSG00000165366	e
3	PF07_0102	ENSG00000089289		i
3	PFI0625c			i		hypothetical protein
3	PF07_0021		e
3	PFE1515w		e
3	PFF1450w		e			sec14-like cytosolic factor or phosphatidylinositol/phosphatidylcholine transfer protein, putative
3	PF10_0342		e
3	PFD0240c		e
3	PFI0755c		e			6-phosphofructokinase, putative
3	PFI1600w		e			mRNA processing protein, putative
3	MAL13P1.132	ENSG00000140259	e	i		microfibril-associated protein homologue, putative
3	PF07_0047		e			cell division cycle ATPase, putative
3	PFF1325c		e			c3h4-type ring finger protein, putative
3	PF14_0474		e
3	PF13_0154		e			hypothetical protein
3	PFF0940c		e			cell division cycle protein 48 homologue, putative
3	MAL7P1.126		e			hypothetical protein
3	PF11_0051	ENSG00000116120		i		phenylalanine --tRNA ligase, putative
3	MAL13P1.268		e
3	PF14_0416	ENSG00000125352		i		hypothetical protein
3	PFE0935c			i		RNA-binding protein, putative
3	PF11_0276	ENSG00000182333		i		hypothetical protein
3	PFI0865w	ENSG00000142751		i		hypothetical protein, conserved
3	PF13_0261	ENSG00000111231		i		ATP binding protein, putative
3	PF13_0289			i		hypothetical protein
3	MAL7P1.160		e
3	PFC0300c	ENSG00000169216		i		60S ribosomal protein L7, putative
3	PFI0005w		e			erythrocyte membrane protein 1 (PfEMP1)
3	PFL1345c	ENSG00000134014	e			hypothetical protein, conserved
3	PFL0490c			i
3	PFB0795w	ENSG00000152234		i		ATP synthase F1, alpha subunit, putative
3	PFL2225w		e			myosin A tail domain interacting protein MTIP, putative
3	PF11_0095	ENSG00000125821		i		hypothetical protein, conserved
3	PFC0735w	ENSG00000134419		i		40S ribosomal protein S15A, putative
3	PFL0110c	ENSG00000075415		i		PfmpC
3	PFD0725c	ENSG00000198356		i		arsenical pump-driving ATPase, putative
3	PFF0090w		e
3	PFI0705w		e
3	PFE0675c		e	i		deoxyribodipyrimidine photolyase (photoreactivating enzyme, DNA photolyase), putative
3	PF13_0244	ENSG00000058262	e	i
3	PFL0565w	ENSG00000105993	e			heat shock protein DNAJ homologue Pfj4
3	PF08_0064	ENSG00000130724		i		hypothetical protein, conserved
3	PF13_0022	ENSG00000188829		i		cyclin 4
3	PF10_0237			i
3	PF14_0469	ENSG00000185024		i		transcription factor IIIb subunit, putative
3	PF13_0031		e			hypothetical protein
3	MAL6P1.240	ENSG00000182400		i
3	PF13_0143	ENSG00000101911		i		phosphoribosylpyrophosphate synthetase
3	PFI1480w		e			hypothetical protein
3	PF14_0402		e
3	PFL1645w		e
3	PF13_0025		e			hypothetical protein
3	PFD0385w		e
3	PFL2550w		e		s	hypothetical protein, conserved in P. falciparum
3	PFI0155c	ENSG00000075785	e	i		ras family GTP-ase, putative
3	PFL0470w	ENSG00000144021		i
3	PF07_0065	ENSG00000164756		i		zinc transporter, putative
3	PFL2280w	ENSG00000115661		i		cyclin g-associated kinase, putative
3	PFA0345w	ENSG00000147400	e	i		centrin, putative
3	PF14_0327	ENSG00000111142		i		methionine aminopeptidase, type II, putative
3	MAL7P1.172		e		s
3	MAL6P1.282	ENSG00000116752		i
3	PF10_0310		e
3	PF14_0618		e
3	PFL0670c	ENSG00000136628		i		Bi-functional aminoacyl-tRNA synthetase, putative
3	PFI0590c		e
3	PFD1050w	ENSG00000123416|ENSG00000167552		i		alpha-tubulin ii
3	MAL6P1.157			i
3	PF14_0200	ENSG00000125779		i
3	PFL2460w	ENSG00000110880		i		coronin
3	PFD0680c	ENSG00000111667	e	i
3	PF14_0667		e
3	PFL2245w	ENSG00000144867		i		hypothetical protein
3	PF10_0366	ENSG00000169100|ENSG00000005022		i		ADP/ATP transporter on adenylate translocase
3	PF10_0299	ENSG00000092094		i		hypothetical protein, conserved
3	PFE0580w			i
3	PF11_0097	ENSG00000163541		i		succinyl-CoA synthetase alpha subunit, putative
3	PFE0610c	ENSG00000020426		i		CDK-activating kinase assembly factor, putative
3	PFB0275w			i		hypothetical protein, conserved
3	MAL13P1.354		e
3	PFL1950w		e			erythrocyte membrane protein 1 (PfEMP1)
3	PF14_0229		e
3	PF10_0340	ENSG00000152428		i		methionine --tRNA ligase, putative
3	PF13_0310	ENSG00000132467	e
3	PF14_0638			i		hypothetical protein
3	MAL6P1.264			i
3	PF11_0374	ENSG00000197157	e	i		hypothetical protein
3	PF10_0079		e			hypothetical protein
3	PF13_0171	ENSG00000125691		i		60S ribosomal protein L23, putative
3	PF11_0483	ENSG00000125954		i		farnesyltransferase beta subunit, putative
3	PF13_0021		e			small heat shock protein, putative
3	PF10_0331	ENSG00000092108		i		hypothetical protein, conserved
3	PFE0410w	ENSG00000189339		i		triose or hexose phosphate / phosphate translocator, putative
3	PFE1510c			i		phosphoenolpyruvate/phosphate translocator precursor, putative
3	PFL2070w	ENSG00000124222		i		t-SNARE, putative
3	PFI0280c	ENSG00000144848		i
3	PFD0765w		e			RING finger protein, putative
3	PFL2475w	ENSG00000124228		i		DEAD/DEAH box helicase, putative
3	PF14_0185			i		ATP-dependent RNA helicase, putative
3	PF13_0219		e
3	PFL0575w		e	i		hypothetical protein
3	PFB0710c		e			hypothetical protein
3	PFE0085c			i
3	PFE0980c	ENSG00000113300	e
3	PFL0620c		e			choline transporter
3	PF10_0078		e
3	PFE0810c	ENSG00000164587		i		40S ribosomal subunit protein S14, putative
3	PF13_0242	ENSG00000182054		i		isocitrate dehydrogenase (NADP), mitochondrial precursor
3	PFB0655c	ENSG00000135521	e
3	PFB0390w		e			ribosome releasing factor, putative
3	PFI1255w	ENSG00000175155		i
3	PFE1155c	ENSG00000165688		i		mitochondrial processing peptidase alpha subunit, putative
3	PFL1940w	ENSG00000198130		i		3-hydroxyisobutyryl-coenzyme A hydrolase, putative
3	PFA0390w			i		DNA repair exonuclease, putative
3	PF11_0290		e
3	MAL13P1.69	ENSG00000169093		i		septum formation protein MAF homologue, putative
3	MAL13P1.341	ENSG00000053372		i
3	PFE0820c	ENSG00000163440		i
3	PFE0300c	ENSG00000137876		i		60S ribosomal subunit protein L24, putative
3	PFI0910w	ENSG00000197299		i		DNA helicase, putative
3	MAL6P1.24	ENSG00000039123		i
3	PF08_0121	ENSG00000171960		i		peptidyl-prolyl cis-trans isomerase precursor
3	PF14_0585	ENSG00000197303|ENSG00000160516		i		ribosomal protein S28e, putative
3	PF14_0077	ENSG00000143839|ENSG00000117984		i		plasmepsin 2
3	PF14_0075			i	s	plasmepsin, putative
3	PF14_0477	ENSG00000100883		i		signal recognition particle 54 kDa protein, putative
3	PF11_0112	ENSG00000069329		i		vacuolar sorting protein 35, putative
3	PF10_0147	ENSG00000160688		i		FAD synthetase, putative
3	MAL7P1.110	ENSG00000125877		i		hypothetical protein, conserved
3	PF11_0405	ENSG00000071539		i		hypothetical protein, conserved
3	PF14_0562	ENSG00000171928		i		hypothetical protein
3	MAL13P1.172	ENSG00000101935		i
3	PF13_0174	ENSG00000196459		i		P. falciparum homologue of human mbp-1 interacting protein-2a; putative
3	MAL6P1.306	ENSG00000161654|ENSG00000181340		i
3	PF13_0205	ENSG00000140105		i		tryptophan--tRNA ligase, putative
3	PFC0275w	ENSG00000115159		i		FAD-dependent glycerol-3-phosphate dehydrogenase, putative
3	PFL0630w	ENSG00000117118	e	i		iron-sulfur subunit of succinate dehydrogenase
3	PF11_0270	ENSG00000113407		i		threonine --tRNA ligase, putative
3	MAL6P1.36	ENSG00000102967		i
3	MAL13P1.122		e			hypothetical protein
3	PFC0955w		e			ATP-dependent RNA helicase
3	PF14_0321			i		ABC transporter, putative
3	PFL0840c		e			hypothetical protein
3	PFF1415c		e			DNAJ domain protein, putative
3	PF13_0047		e
3	PF11_0189		e	i
3	PF14_0244	ENSG00000172350		i		ABC transporter, putative
3	PF10_0208	ENSG00000101337		i		hypothetical protein, conserved
3	MAL6P1.145	ENSG00000111666		i
3	PF11_0298	ENSG00000142892		i		GPI8p transamidase
3	PF14_0034	ENSG00000143418		i		hypothetical protein, conserved
3	PFE0555w	ENSG00000099194		i		stearoyl-CoA desaturase (acyl-CoA desaturase, faty acid desaturase), putative
3	MAL13P1.271	ENSG00000117410		i		V-type ATPase, putative
3	PF13_0285			i		hypothetical protein, conserved
3	MAL13P1.167	ENSG00000166562		i		signal peptidase, putative
3	PF08_0089		e
3	PF13_0280	ENSG00000136240		i		ER lumen protein retaining receptor
3	PFD0930w	ENSG00000111711		i		CGI-141 protein homolog, putative
3	PFI0255c	ENSG00000155287		i		mitochondrial carrier protein, putative
3	PF13_0124			i		hypothetical protein, conserved
3	PF14_0297	ENSG00000138185		i		ecto-nucleoside triphosphate diphosphohydrolase 1, putative
3	MAL6P1.101			i
3	PF11_0338	ENSG00000143595		i		Aquaglyceroporin
3	MAL6P1.273			i
3	PFC0730w	ENSG00000115255		i		conserved protein, putative
3	PF11_0173	ENSG00000163527		i		oligosacharyl transferase STT3 subunit, putative
4	PFE0160c	ENSG00000188529|ENSG00000189416	e			Ser/Arg-rich splicing factor, putative
4	MAL6P1.281	ENSG00000108298		i
4	PF08_0006	ENSG00000167085		i		prohibitin, putative
4	chrBLOB_004298.gen_1		e
4	MAL13P1.61		e		s	hypothetical protein
4	PFC0700c		e
4	MAL13P1.102		e
4	PF14_0156	ENSG00000086189		i		dimethyladenosine transferase, putative
4	PF07_0015			i
4	PF11_0120		e
4	PF13_0093			i
4	MAL6P1.184	ENSG00000188577		i
4	PFE1035c	ENSG00000164978		i		BIS(5'-nucleosyl)-tetraphosphatase (diadenosine tetraphosphatase), putative
4	PFC0445w	ENSG00000196655		i		hypothetical protein
4	PF14_0358	ENSG00000181029		i		41-2 protein antigen precursor
4	PF10_0196	ENSG00000077380	e	i		cytoplasmic dynein intermediate chain, putative
4	MAL6P1.37			i
4	PFE1470w	ENSG00000101898		i		cell cycle regulator protein, putative
4	PFB0385w	ENSG00000004779		i		acyl carrier protein, putative
4	PF08_0096	ENSG00000124487	e	i		RNA helicase, putative
4	PF11_0106	ENSG00000130255		i	s	60S Ribosomal protein L36, putative
4	PFA0315w			i
4	MAL7P1.17		e
4	PFE1240w	ENSG00000198874		i		hypothetical protein, conserved
4	PF08_0082		e
4	PF13_0074		e
4	PFF0625w		e			nucleolar GTP-binding protein 1, putative
4	PF10_0372		e			hypothetical protein
4	PFB0176c		e
4	PFA0335w	ENSG00000144566		i		P. falciparum GTP binding protein RAB5
4	PFE1285w		e
4	PFL1415w		e			hypothetical protein
4	PF13_0207		e
4	MAL13P1.22	ENSG00000105486		i		DNA ligase 1
4	PF13_0287	ENSG00000035687		i		adenylosuccinate synthetase
4	PFE1420w	ENSG00000116489		i		F-actin capping protein, alpha subunit, putative
4	PFC0271c	ENSG00000118990		i		glutaredoxin, putative
4	PF14_0518	ENSG00000136003		i		nifU protein, putative
4	PF13_0019		e	i		sodium/hydrogen exchanger, putative
4	PF14_0360		e
4	PFI0915w			i
4	PFA0190c	ENSG00000138107		i		actin
4	PF07_0100	ENSG00000141642	e			hypothetical protein
4	PF14_0148	ENSG00000076248		i		uracil-DNA glycosylase, putative
4	PF14_0713	ENSG00000099995		i		hypothetical protein
4	PF10_0267	ENSG00000165792		i		hypothetical protein
4	MAL13P1.168	ENSG00000165996		i
4	PF10_0087	ENSG00000117543		i		diphthine synthase
4	MAL8P1.63	ENSG00000155906		i		hypothetical protein, conserved
4	PFB0210c	ENSG00000117394		i		monosaccharide transporter, putative
4	PFL2305w	ENSG00000087995		i		hypothetical protein, conserved
4	MAL6P1.231	ENSG00000131373		i
4	MAL6P1.149	ENSG00000105171		i
4	PF13_0281		e
4	PFL1500w	ENSG00000104388		i		Rab2 GTPase, putative
4	PF07_0030	ENSG00000101882		i		heat shock protein 86 family protein
4	PFD0810w	ENSG00000079332		i		small GTP-binding protein sar1
4	PFB0465c	ENSG00000163053		i		hypothetical protein
4	PF10_0274	ENSG00000137760		i		hypothetical protein
4	PF13_0236	ENSG00000066651		i		hypothetical protein, conserved
4	PF10_0126	ENSG00000141580		i		hypothetical protein, conserved
4	PFI1335w		e			hypothetical protein
4	MAL6P1.220	ENSG00000101138		i
4	PF10_0281		e			hypothetical protein
4	MAL8P1.3		e			integral membrane protein, conserved in P. falciparum
4	PF13_0251	ENSG00000177302		i		DNA topoisomerase III, putative
4	PFE1185w	ENSG00000110911		i		transporter, putative
4	PFI1700c	ENSG00000139719		i		vesicle transport protein, putative
4	MAL13P1.288	ENSG00000132563		i
4	PFE0930w	ENSG00000162923		i
4	PF14_0171			i
4	MAL8P1.131	ENSG00000127337		i		Gas41 homologue, putative
4	PF10_0192	ENSG00000100416		i
4	MAL13P1.329		e	i		hypothetical protein, conserved
4	PFI0700c			i		Met-10+ like protein, putative
4	PF14_0403			i		protein prenyltransferase alpha subunit, putative
4	PFA0310c	ENSG00000174437		i		calcium-transporting ATPase
4	PF13_0104		e
4	PF14_0397	ENSG00000086065		i		hypothetical protein, conserved
4	PFL1555w	ENSG00000166347		i		cytochrome b5, putative
4	PFE0790c	ENSG00000169627		i		BolA-like protein, conserved
4	PFL1230w		e
4	PF10_0357		e
4	PFL0865w	ENSG00000100418	e
4	MAL6P1.161	ENSG00000139637		i
4	PF11_0177	ENSG00000116750		i		ubiquitin C-terminal hydrolase, family 1, putative
4	PF11_0249	ENSG00000198887		i
4	PFL2530w		e			hypothetical protein
4	PF10_0165	ENSG00000062822		i		DNA polymerase delta catalytic subunit
4	PF14_0399			i		ADP-ribosylation-like factor, putative
4	PF14_0363		e			metacaspase-like protein
4	PFC0441c	ENSG00000178982		i		hypothetical protein
4	PF13_0152	ENSG00000124523		i		transcriptional regulatory protein sir2 homologue, putative
4	PFC0455w		e
4	PF11_0336	ENSG00000134748		i		hypothetical protein, conserved
4	PF11_0198	ENSG00000145331	e			hypothetical protein, conserved
4	PF08_0002		e
4	PF11_0164	ENSG00000166794		i		peptidyl-prolyl cis-trans isomerase
4	PFA0500w	ENSG00000127554		i		human hepatopoietin-like protein, putative
4	PFL0705c	ENSG00000137714		i		adrenodoxin-type ferredoxin, putative
4	PFB0450w	ENSG00000132432		i		Sec61-gamma subunit of protein translocation complex, putative
4	MAL6P1.72	ENSG00000108010		i
4	PF07_0011	ENSG00000166595		i
4	PFD0165w			i		ubiquitin-specific protease, putative
4	MAL8P1.156			i
4	PFF0430w		e			chaperone, putative
4	PF13_0359			i		mitochondrial carrier protein, putative
4	PFA0465c	ENSG00000173418		i		N-terminal acetyltransferase, putative
4	MAL13P1.324	ENSG00000069424		i		aldo-keto reductase, putative
4	PF11_0078			i
4	PF11_0357			i		hypothetical protein
4	PF14_0345	ENSG00000148824		i
4	PF14_0064	ENSG00000111237		i		vacuolar protein sorting 29, putative
4	PFL2415w	ENSG00000122958		i		Hbeta58/Vps26 protein homolog, putative
4	PFL0415w			i		acyl carrier protein, mitochondrial precursor, putative
4	PF11_0113	ENSG00000174547		i		ribosomal protein L11, putative
4	MAL6P1.133	ENSG00000139974		i
4	MAL6P1.38			i
4	MAL8P1.51			i		protein-transport protein sec61 beta 1 subunit, putative
5	PF11_0185		e			hypothetical protein
5	PF13_0339		e
5	MAL7P1.28			i		hypothetical protein
5	PFB0420w		e			2C-methyl-D-erythritol 2,4-cyclodiphosphate synthase
5	MAL6P1.142	ENSG00000178028		i
5	PF14_0699	ENSG00000131374		i		hypothetical protein, conserved
6	PF11_0141	ENSG00000121073		i		UDP-galactose transporter, putative
